# Supplementary material for: Elevated GM3 plasma concentration in idiopathic Parkinson’s disease: A lipidomic analysis
Source: PLoS One. 2017 Feb 17;12(2):e0172348. doi: 10.1371/journal.pone.0172348 (PMC5315374; doi:10.1371/journal.pone.0172348)
Supplement: S1 Table — (XLSX) [file pone.0172348.s001.xlsx]

## Sheet: All values
Lipid Species Measured	Internal Standard Used		Lipid Species Measured	Internal Standard Used		Lipid Species Measured	Internal Standard Used		Lipid Species Measured	Internal Standard Used		Lipid Species Measured	Internal Standard Used		Lipid Subclasses Summed from Lipid species
FC	D7-Cholesterol		dhCer d18:0/16:0	Cer d18:0/17:0		PA 30:0	PA 14:0/14:0		PE 32:1	PE 14:0/14:0		BMP 32:1	BMP 14:0/14:0		FC
CE 16:0	CD 17:0		dhCer d18:0/16:1			PA 32:0			PE 34:1			BMP 34:0			CE
CE 16:1			dhCer d18:0/18:0			PA 32:1			PE 34:2			BMP 34:1			MG
CE 18:0			dhCer d18:0/18:1			PA 34:0			PE 36:1			BMP 34:2			DG
CE 18:1			dhCer d18:0/20:0			PA 34:1			PE 36:2			BMP 36:0			TG
CE 18:2			dhCer d18:0/20:1			PA 34:2			PE 36:3			BMP 36:1			Cer
CE 20:0			dhCer d18:0/22:0			PA 36:1			PE 36:4			BMP 36:2			dhCer
CE 20:1			dhCer d18:0/22:1			PA 36:2			PE 38:3			BMP 36:3			SM
CE 20:2			dhCer d18:0/24:0			PA 36:3			PE 38:4			BMP 36:4			dhSM
CE 20:3			dhCer d18:0/24:1			PA 36:4			PE 38:5			BMP 38:4			GalCer
CE 20:4			dhCer d18:0/26:0			PA 38:0			PE 38:6			BMP 40:7			Sulf
CE 22:2			dhCer d18:0/26:1			PA 38:1			PE 40:4			APG 16:0-34:0	APG 14:0/14:0/14:0		dhSulf
CE 22:3			Cer d18:1/16:0			PA 38:3			PE 40:5			APG 16:0-34:1			GlcCer
CE 22:4			Cer d18:1/16:1			PA 38:4			PE 40:6			APG 16:0-34:2			LacCer
CE 22:5			Cer d18:1/18:0			PA 38:5			PE 40:7			APG 16:0-36:0			dhLacCer
CE 22:6			Cer d18:1/18:1			PA 38:6			PEp 32:0			APG 16:0-36:1			GM3
CE 24:2			Cer d18:1/20:0			PA 40:6			PEp 32:1			APG 16:0-36:2			dhGM3
CE 24:4			Cer d18:1/20:1			PA 40:7			PEp 34:0			APG 16:0-36:3			GB3
CE 24:5			Cer d18:1/22:0			PC 30:0	PC 14:0/14:0		PEp 34:1			APG 16:0-36:4			dhGB3
CE 24:6			Cer d18:1/22:1			PC 32:0			PEp 34:2			APG 16:0-38:1			PA
MG 16:0	MG 17:0		Cer d18:1/24:0			PC 32:1			PEp 36:1			APG 16:0-38:2			PC
MG 18:0			Cer d18:1/24:1			PC 34:0			PEp 36:2			APG 16:0-38:3			PCe
DG 28:0/14:0	4ME 16:0 diether DG		Cer d18:1/26:0			PC 34:1			PEp 36:3			APG 16:0-38:4			PE
DG 30:0/14:0			Cer d18:1/26:1			PC 34:2			PEp 36:4			APG 16:0-40:5			PEp
DG 30:1/14:0			SM d18:1/16:0	SM d18:1/12:0		PC 36:1			PEp 38:1			NAPE 20:4-18:1/18:1			PG
DG 32:0/16:0			SM d18:1/16:1			PC 36:2			PEp 38:2			NAPEp 20:4-16:0/22:4			PI
DG 32:1/16:0			SM d18:1/18:0			PC 36:3			PEp 38:3			NAPEp 20:4-18:0/18:1			PS
DG 32:2/16:1			SM d18:1/18:1			PC 36:4			PEp 38:4			NAPEp 20:4-18:0/20:4			LPC
DG 34:0/16:0			SM d18:1/20:0			PC 38:2			PEp 38:5			NAPEp 20:4-18:0/22:4			LPCe
DG 34:1/16:0			SM d18:1/20:1			PC 38:3			PEp 38:6			NAPEp 20:4-18:0/22:6			LPE
DG 34:2/16:0			SM d18:1/22:0			PC 38:4			PEp 40:4			NAPEp 20:4-18:1/20:4			LPEp
DG 34:2/16:1			SM d18:1/22:1			PC 38:5			PEp 40:5			NAPS 16:0-36:1			LPI
DG 36:0/18:0			SM d18:1/24:0			PC 38:6			PEp 40:6			NAPS 16:0-36:2			APG
DG 36:1/18:0			SM d18:1/24:1			PC 40:3			PEp 40:7			NAPS 16:0-36:4			BMP
DG 36:2/18:0			SM d18:1/26:0			PC 40:4			PEp 42:5			NAPS 16:0-38:0			NAPE
DG 36:2/18:1			SM d18:1/26:1			PC 40:5			PEp 42:6			NAPS 16:0-38:4			NAPEp
DG 36:3/18:1			dhSM d18:0/16:0	dhSM d18:0/12:0		PC 40:6			PEp 42:7			NAPS 16:0-38:5			NAPS
DG 36:4/18:0			dhSM d18:0/16:1			PC 40:7			PG 30:0	PG 15:0/15:0		NAPS 16:0-40:4
DG 38:1/18:0			dhSM d18:0/18:0			PC 42:1			PG 32:0			NAPS 16:0-40:5
DG 38:2/18:0			dhSM d18:0/18:1			PC 42:2			PG 32:1			NAPS 16:0-40:6
DG 38:2/18:1			dhSM d18:0/20:0			PC 42:3			PG 34:0
DG 38:3/18:0			dhSM d18:0/20:1			PC 42:4			PG 34:1
DG 38:3/18:1			dhSM d18:0/22:0			PC 42:5			PG 34:2
DG 38:4/18:0			dhSM d18:0/22:1			PC 42:6			PG 36:0
DG 38:4/18:1			dhSM d18:0/24:0			PC 42:7			PG 36:1
DG 40:4/18:0			dhSM d18:0/24:1			PC 44:2			PG 36:2
DG 40:4/18:1			dhSM d18:0/26:0			PC 44:3			PG 36:3
DG 40:5/18:0			dhSM d18:0/26:1			PC 44:4			PG 36:4
DG 40:5/18:1			GalCer d18:1/16:0	GalCer d18:1/12:0		PC 44:5			PG 38:0
DG 40:6/18:0			GalCer d18:1/18:0			PC 44:6			PG 38:2
DG 40:6/18:1			GalCer d18:1/20:0			PC 44:7			PG 38:3
TG 48:0/16:0	D5-TG 16:0/18:0/18:0		GalCer d18:1/22:0			PC 46:1			PG 38:4
TG 48:1/16:0			GalCer d18:1/24:0			PC 46:2			PG 38:6
TG 50:0/16:0			GalCer d18:1/24:1			PC 46:3			PG 40:6
TG 50:1/16:1			GalCer d18:1/26:0			PC 46:4			PG 40:7
TG 50:2/16:1			GalCer d18:1/26:1			PC 46:5			PG 42:7
TG 50:3/16:1			dhSulf d18:0/16:0	Sulf d18:1/12:0		PC 46:6			PI 30:0	PI 12:0/13:0
TG 52:0/18:0			dhSulf d18:0/22:0			PC 46:7			PI 32:1
TG 52:1/18:0			dhSulf d18:0/24:0			PC 48:5			PI 34:0
TG 52:2/18:0			dhSulf d18:0/24:1			PC 48:6			PI 34:1
TG 52:3/18:1			Sulf d18:1/16:0			PC 48:7			PI 34:2
TG 52:4/18:1			Sulf d18:1/16:1			PCe 30:0			PI 36:1
TG 52:5/18:1			Sulf d18:1/18:0			PCe 32:0			PI 36:2
TG 52:5/20:4			Sulf d18:1/18:1			PCe 32:1			PI 36:3
TG 54:0/18:0			Sulf d18:1/20:0			PCe 34:0			PI 36:4
TG 54:1/18:0			Sulf d18:1/20:1			PCe 34:1			PI 38:2
TG 54:2/18:0			Sulf d18:1/22:0			PCe 34:2			PI 38:3
TG 54:3/18:0			Sulf d18:1/22:1			PCe 36:2			PI 38:4
TG 54:4/18:1			Sulf d18:1/24:0			PCe 36:3			PI 38:5
TG 54:4/20:4			Sulf d18:1/24:1			PCe 36:4			PI 38:6
TG 54:5/18:1			Sulf d18:1/26:0			PCe 38:0			PI 40:4
TG 54:5/20:4			Sulf d18:1/26:1			PCe 38:1			PI 40:5
TG 54:6/18:1			GlcCer d18:1/16:0	GlcCer d18:1/12:0		PCe 38:2			PI 40:6
TG 54:6/20:4			GlcCer d18:1/16:1			PCe 38:3			PI 40:7
TG 54:7/18:1			GlcCer d18:1/18:0			PCe 38:4			PI 42:5
TG 54:7/20:4			GlcCer d18:1/18:1			PCe 38:5			PI 42:6
TG 56:3/18:1			GlcCer d18:1/20:0			PCe 38:6			PS 36:0	PS 14:0/14:0
TG 56:4/18:1			GlcCer d18:1/20:1			PCe 40:0			PS 36:1
TG 56:4/20:4			GlcCer d18:1/22:0			PCe 40:1			PS 36:2
TG 56:5/18:1			GlcCer d18:1/22:1			PCe 40:2			PS 36:3
TG 56:5/20:4			GlcCer d18:1/24:0			PCe 40:3			PS 38:1
TG 56:6/20:4			GlcCer d18:1/24:1			PCe 40:4			PS 38:2
TG 56:7/20:4			GlcCer d18:1/26:0			PCe 40:5			PS 38:3
TG 56:8/20:4			GlcCer d18:1/26:1			PCe 40:6			PS 38:4
TG 56:9/20:4			LacCer d18:0/16:0	LacCer d18:1/12:0		PCe 40:7			PS 38:5
TG 58:5/20:4			LacCer d18:0/22:0			PCe 42:0			PS 40:4
TG 58:6/20:4			LacCer d18:0/24:0			PCe 42:1			PS 40:5
TG 58:7/20:4			LacCer d18:0/24:1			PCe 42:2			PS 40:6
TG 58:8/22:6			LacCer d18:1/16:0			PCe 42:3			PS 40:7
TG 58:9/22:6			LacCer d18:1/16:1			PCe 42:4			LPC 16:0	LPC 13:0
TG 60:7/22:6			LacCer d18:1/18:0			PCe 42:5			LPC 16:1
TG 60:8/22:6			LacCer d18:1/18:1			PCe 42:6			LPC 18:0
TG 60:9/22:6			LacCer d18:1/20:0			PCe 42:7			LPC 18:1
			LacCer d18:1/20:1			PCe 44:0			LPC 20:0
			LacCer d18:1/22:0			PCe 44:1			LPC 20:1
			LacCer d18:1/22:1			PCe 44:2			LPC 20:2
			LacCer d18:1/24:0			PCe 44:3			LPC 20:3
			LacCer d18:1/24:1			PCe 44:4			LPC 20:4
			LacCer d18:1/26:0			PCe 44:5			LPCe 16:0
			LacCer d18:1/26:1			PCe 44:6			LPCe 16:1
			GM3 d18:0/16:0	PI 12:0/13:0		PCe 44:7			LPCe 18:0
			GM3 d18:0/18:0			PCe 46:0			LPCe 18:1
			GM3 d18:0/20:0			PCe 46:1			LPCe 20:0
			GM3 d18:0/20:1			PCe 46:2			LPCe 20:1
			GM3 d18:0/22:0			PCe 46:3			LPCe 20:2
			GM3 d18:0/22:1			PCe 46:4			LPCe 20:3
			GM3 d18:0/24:0			PCe 46:5			LPCe 20:4
			GM3 d18:0/24:1			PCe 46:6			LPE 16:0	LPE 14:0
			GM3 d18:1/16:0			PCe 46:7			LPE 16:1
			GM3 d18:1/16:1			PCe 48:0			LPE 18:0
			GM3 d18:1/18:0			PCe 48:1			LPE 18:1
			GM3 d18:1/18:1			PCe 48:2			LPE 20:4
			GM3 d18:1/20:0			PCe 48:3			LPEp 16:0
			GM3 d18:1/20:1			PCe 48:4			LPEp 18:0
			GM3 d18:1/22:0			PCe 48:5			LPEp 18:1
			GM3 d18:1/22:1			PCe 48:6			LPI 16:1	LPI 13:0
			GM3 d18:1/24:0			PCe 48:7			LPI 18:0
			GM3 d18:1/24:1			PCe 50:5			LPI 18:1
			GM3 d18:1/26:0			PCe 50:6			LPI 20:2
			GM3 d18:1/26:1			PCe 50:7			LPI 20:3
			GB3 d18:0/16:0	LacCer d18:1/12:0		PCe 52:6			LPI 20:4
			GB3 d18:1/16:0			PCe 52:7
			GB3 d18:1/18:0
			GB3 d18:1/18:1
			GB3 d18:1/20:0
			GB3 d18:1/22:0
			GB3 d18:1/22:1
			GB3 d18:1/24:0
			GB3 d18:1/24:1

## Sheet: Abbrevaiations
Abbreviations
Neutral Lipids
AC	Acyl Carnitine
FC	Free Cholesterol
CE	Cholesterol Ester
MG	Monoacylglycerol
DG	Diacylglycerol
TG	Triacylglycerol
Sphingolipids
Cer	Ceramide
dhCer	Dihydroceramide
SM	Sphingomyelin
dhSM	Dihydrosphingomyelin
GalCer	Galactosylceramide
Sulf	Sulfatide
GlcCer	Glucosylceramide
LacCer	Lactosylceramide
GM3	Monosialodihexosylganglioside
Phosphlipids
PA	Phosphatidic acid
PC	Phosphatylcholine
PCe	Ether phosphatidylcholine
PE	Phosphatidylethanolamine
PEp	Plasmalogen phosphatidylethanolamine
PG	Phosphatidylglycerol
PI	Phosphatidylinositol
PS	Phosphatidylserine
LPC	Lysophosphatidylcholine
LPCe	Ether lysophosphatidylcholine
LPE	Lysophosphatidylethanolamine
LPEp	Plasmalogen lysophosphatidylethanolamine
Lyso PI	Lysophosphatidylinositol
BMP	Bis(monoacylglycero)phosphate
APG	Acyl Phosphatidylglycerol
NAPS	N-Acyl Phosphatidylserine
NSer	N-Acyl Serine
