# Supplementary material for: Elevated GM3 plasma concentration in idiopathic Parkinson’s disease: A lipidomic analysis
Source: PLoS One. 2017 Feb 17;12(2):e0172348. doi: 10.1371/journal.pone.0172348 (PMC5315374; doi:10.1371/journal.pone.0172348)
Supplement: S2 Table — (XLSX) [file pone.0172348.s002.xlsx]

## Sheet: Combined - concentration
	Controls (pmol/µl)			PD (pmol/µl)			pvalues	qvalues
GM3	1.33673	±	0.0399004	1.53101	±	0.0369556	0.000596002	0.048099
TG	73.5086	±	8.09088	51.8792	±	3.81456	0.00419096	0.0496559
	Controls (pmol/µl)			PD (pmol/µl)
Cer d18:0/22:0	0.012202	±	0.000639302	0.00971062	±	0.000352724	0.000427684	0.048099
Cer d18:0/24:1	0.0144976	±	0.000745702	0.011825	±	0.00046422	0.00105665	0.048099
Cer d18:0/26:0	0.000872134	±	5.56467e-05	0.000643282	±	2.93228e-05	0.000300671	0.048099
Cer d18:1/20:1	0.0035264	±	0.000241445	0.00284887	±	0.00012447	0.00475837	0.0496559
Cer d18:1/22:1	0.0387054	±	0.00258628	0.0300259	±	0.00130834	0.000262306	0.048099
DG 36:2/18:0	0.3382	±	0.0268418	0.274719	±	0.0138361	0.00451833	0.0496559
dhSM d18:0/18:0	0.938649	±	0.060007	0.734007	±	0.0305224	0.00391365	0.0496559
GM3 d18:1/24:1	0.124841	±	0.00534328	0.149435	±	0.00494868	0.00124408	0.048099
GM3 d18:1/26:0	0.0130856	±	0.000771736	0.0161333	±	0.000759503	0.00231508	0.048099
PC 34:2	35.3753	±	0.725123	33.7872	±	0.428752	0.00454749	0.0496559
PC 46:2	0.0083714	±	0.000440831	0.00693059	±	0.000273604	0.0026089	0.048099
PCe 46:3	0.0150697	±	0.00103101	0.0114973	±	0.00077685	0.00298533	0.049059
PE 34:2	1.42017	±	0.0793164	1.19226	±	0.0544599	0.00455369	0.0496559
PS 40:4	0.0333445	±	0.00175918	0.0279013	±	0.00127135	0.00461754	0.0496559
SM d18:1/20:1	4.02385	±	0.0595688	4.30502	±	0.062633	0.00165987	0.048099
TG 52:2/18:0	1.80258	±	0.219036	1.17434	±	0.0820775	0.00244186	0.048099
TG 52:3/18:1	7.365	±	0.637884	5.40847	±	0.297486	0.00224482	0.048099
TG 54:3/18:0	1.74226	±	0.224246	1.16323	±	0.0699546	0.00154994	0.048099
TG 54:4/18:1	3.90382	±	0.359206	2.88906	±	0.164875	0.00248702	0.048099
TG 54:4/20:4	0.129103	±	0.0134073	0.0903177	±	0.00680553	0.00223243	0.048099
TG 54:5/18:1	3.21686	±	0.271515	2.42992	±	0.134873	0.00356759	0.0496559
TG 54:5/20:4	0.683231	±	0.0630371	0.506119	±	0.0354143	0.00405871	0.0496559
TG 54:6/18:1	1.51752	±	0.116495	1.17987	±	0.0693416	0.00395372	0.0496559
TG 54:6/20:4	0.923498	±	0.0748653	0.70059	±	0.0411721	0.00226547	0.048099
TG 54:7/18:1	0.29105	±	0.0233799	0.22853	±	0.017088	0.00480858	0.0496559
TG 56:4/20:4	0.10286	±	0.00953828	0.0765213	±	0.00519847	0.00369552	0.0496559
TG 56:5/18:1	0.358768	±	0.0301817	0.274102	±	0.0156461	0.00465538	0.0496559
TG 56:5/20:4	0.311416	±	0.0248798	0.237218	±	0.0124776	0.00136063	0.048099
TG 56:6/20:4	0.398543	±	0.0344159	0.30626	±	0.0173326	0.0026616	0.048099
TG 56:7/20:4	0.533702	±	0.0386184	0.424719	±	0.0207506	0.00265977	0.048099
TG 56:8/20:4	0.517734	±	0.0357313	0.404745	±	0.0210349	0.00116829	0.048099
TG 56:9/20:4	0.194077	±	0.014077	0.149983	±	0.00987512	0.0029862	0.049059
TG 58:7/20:4	0.0146211	±	0.00129732	0.0109487	±	0.000601818	0.00254215	0.048099

## Sheet: Combined - mol%
	Controls (mol%)			PD (mol%)
GM3	0.192278	±	0.00584896	0.228465	±	0.00512453
TG	9.56046	±	0.756318	7.31018	±	0.418767
	Controls (mol%)			PD (mol%)
Cer d18:0/22:0	0.00174298	±	9.12754e-05	0.00142958	±	4.71691e-05
Cer d18:0/24:1	0.00206706	±	0.000102257	0.00174883	±	6.47795e-05
Cer d18:0/26:0	0.000122651	±	7.37908e-06	9.53531e-05	±	4.15679e-06
Cer d18:1/20:1	0.000505025	±	3.3994e-05	0.000420423	±	1.72076e-05
Cer d18:1/22:1	0.00554087	±	0.0003687	0.00443644	±	0.000185708
DG 36:2/18:0	0.0464874	±	0.00305375	0.039891	±	0.00165732
dhSM d18:0/18:0	0.133545	±	0.00849164	0.107919	±	0.00406745
GM3 d18:1/24:1	0.0178098	±	0.000730909	0.0222845	±	0.000700348
GM3 d18:1/26:0	0.00193804	±	0.000123806	0.00242516	±	0.000115376
PC 34:2	5.09152	±	0.103806	5.07366	±	0.0674046
PC 46:2	0.00119721	±	6.41716e-05	0.00102817	±	4.05764e-05
PCe 46:3	0.002138	±	0.000141555	0.00171193	±	0.00011585
PE 34:2	0.196657	±	0.00917196	0.174374	±	0.00724879
PS 40:4	0.00475525	±	0.000240841	0.00413265	±	0.000183684
SM d18:1/20:1	0.580277	±	0.00979975	0.644649	±	0.00896382
TG 52:2/18:0	0.232965	±	0.0207657	0.166121	±	0.00922993
TG 52:3/18:1	0.986362	±	0.065574	0.775545	±	0.0339933
TG 54:3/18:0	0.226132	±	0.0201388	0.166944	±	0.00825573
TG 54:4/18:1	0.523163	±	0.0361457	0.417914	±	0.0204375
TG 54:4/20:4	0.0170152	±	0.00131539	0.0127778	±	0.000786342
TG 54:5/18:1	0.435018	±	0.0279429	0.353503	±	0.0171288
TG 54:5/20:4	0.0914481	±	0.00654953	0.0719602	±	0.00411867
TG 54:6/18:1	0.206997	±	0.0125372	0.171212	±	0.00884012
TG 54:6/20:4	0.124601	±	0.00740987	0.100793	±	0.00487819
TG 54:7/18:1	0.0399089	±	0.00279864	0.0328223	±	0.00222626
TG 56:4/20:4	0.0136587	±	0.000922502	0.0108615	±	0.000587999
TG 56:5/18:1	0.0482717	±	0.00300452	0.0394228	±	0.00181108
TG 56:5/20:4	0.0420711	±	0.00236315	0.0342423	±	0.00142013
TG 56:6/20:4	0.05376	±	0.00338076	0.0440805	±	0.00196107
TG 56:7/20:4	0.0728916	±	0.00361435	0.0618643	±	0.0024319
TG 56:8/20:4	0.0709379	±	0.00350335	0.0589186	±	0.00248064
TG 56:9/20:4	0.0266651	±	0.00157735	0.0216311	±	0.00121336
TG 58:7/20:4	0.00197367	±	0.000129857	0.00158528	±	7.12932e-05

## Sheet: Males only - concentration
	Controls (pmol/µl)			PD (pmol/µl)			p-values	q-values
DG	11.8899	±	1.44641	8.26969	±	0.452579	0.00301428	0.0349089
GM3	1.28757	±	0.0523816	1.53899	±	0.0471991	0.00381382	0.0381178
NAPEp	0.00654095	±	0.00060572	0.00834604	±	0.000687698	0.00827025	0.0484831
TG	84.7554	±	12.7852	49.1185	±	4.33716	0.0013641	0.0326391
	Controls (pmol/µl)			PD (pmol/µl)			p-values	q-values
CE 22:4	1.77024	±	0.0802731	2.13436	±	0.0663658	0.00138103	0.0326391
Cer.d18.0.26.0	0.000824556	±	6.14969e-05	0.000611251	±	3.91295e-05	0.0081312	0.0484831
DG 32:0/16:0	0.318588	±	0.0605901	0.187567	±	0.0149755	0.00432032	0.0381178
DG 34:0/16:0	0.179204	±	0.028019	0.107078	±	0.0108295	0.00561674	0.039228
DG 34:1/16:0	1.04076	±	0.157502	0.661604	±	0.039619	0.00176083	0.0326391
DG 34:2/16:0	0.694766	±	0.0844282	0.457351	±	0.0250806	0.000646474	0.0253972
DG 36:0/18:0	0.126401	±	0.0286334	0.0714958	±	0.00702307	0.00704798	0.0457889
DG 36:1/18:0	0.773971	±	0.0996266	0.50961	±	0.0361617	0.00492864	0.0381178
DG 36:2/18:0	0.393308	±	0.0481036	0.252622	±	0.013871	0.000320941	0.0171037
DG 36:3/18:1	2.84492	±	0.308084	2.04615	±	0.119598	0.00151751	0.0326391
DG 36:4/18:0	0.00434647	±	0.000457666	0.00318553	±	0.000193734	0.00645274	0.0440871
DG 38:2/18:0	0.00749091	±	0.000780138	0.00573824	±	0.000246215	0.0086388	0.0484831
DG 38:3/18:1	0.0356708	±	0.00343199	0.0274489	±	0.00142592	0.0085059	0.0484831
GM3 d18:1/24:1	0.119223	±	0.00694704	0.155027	±	0.00695739	0.00511584	0.0381178
NAPEp 20:4-16:0/22:4	0.000415808	±	4.66938e-05	0.000545961	±	4.32451e-05	0.00211165	0.0326391
NAPEp 20:4-18:0/20:4	0.00288645	±	0.00028996	0.003858	±	0.000328236	0.00444522	0.0381178
NAPEp 20:4-18:0/22:4	0.000366962	±	4.11619e-05	0.000524922	±	5.17134e-05	0.0071389	0.0457889
PC.34.2	35.7775	±	1.05237	33.9346	±	0.622838	0.00310719	0.0349089
PC.36.2	17.2338	±	0.459569	16.2552	±	0.32627	0.00265265	0.0347371
PCe.38.6	2.98486	±	0.130532	2.79438	±	0.0915859	0.00503619	0.0381178
PG.36.1	0.0249962	±	0.00211421	0.0222209	±	0.00123851	0.00848626	0.0484831
Sulf d18:0/24:0	0.00718979	±	0.000787245	0.00936457	±	0.000602832	0.00816627	0.0484831
Sulf d18:1/18:1	0.0446765	±	0.00194542	0.0529423	±	0.00213108	0.00178137	0.0326391
Sulf d18:1/20:0	0.0913112	±	0.00370832	0.102554	±	0.00329501	0.00551144	0.039228
TG 48:0/16:0	1.84874	±	0.291745	0.960735	±	0.127429	0.00288049	0.0349089
TG 50:0/16:0	5.15385	±	0.738958	2.92619	±	0.329558	0.00443406	0.0381178
TG 50:1/16:1	0.171962	±	0.0288563	0.0922588	±	0.0132314	0.00705968	0.0457889
TG 52:0/18:0	6.04148	±	1.23737	2.96753	±	0.399153	0.00395612	0.0381178
TG 52:1/18:0	9.64803	±	1.32035	5.70384	±	0.54676	0.00259936	0.0347371
TG 52:2/18:0	2.23662	±	0.375004	1.14534	±	0.0958302	0.000732492	0.0255791
TG 52:3/18:1	8.76983	±	0.984496	5.26186	±	0.361188	0.000380945	0.0171037
TG 52:4/18:1	3.15946	±	0.307576	2.10856	±	0.14608	0.000943381	0.0296491
TG 52:5/18:1	0.645718	±	0.059131	0.449465	±	0.0316649	0.00155438	0.0326391
TG 54:1/18:0	8.74291	±	2.22578	4.37896	±	0.651192	0.00501249	0.0381178
TG 54:2/18:0	8.08001	±	1.45912	4.74861	±	0.446469	0.00199299	0.0326391
TG 54:3/18:0	2.15387	±	0.401857	1.11865	±	0.0885383	0.000253174	0.0171037
TG 54:4/18:1	4.62274	±	0.563136	2.80574	±	0.218398	0.000272302	0.0171037
TG 54:4/20:4	0.150461	±	0.0208655	0.0906222	±	0.00854939	0.00372952	0.0381178
TG 54:5/18:1	3.75898	±	0.4297	2.37639	±	0.180117	0.000334019	0.0171037
TG 54:5/20:4	0.782241	±	0.0867705	0.51195	±	0.0435479	0.00458466	0.0381178
TG 54:6/18:1	1.74645	±	0.178642	1.11178	±	0.085865	0.000213922	0.0171037
TG 54:6/20:4	1.0394	±	0.109711	0.71301	±	0.0521666	0.00364411	0.0381178
TG 54:7/18:1	0.330434	±	0.0351952	0.197411	±	0.0163013	0.000159758	0.0171037
TG 56:4/18:1	0.325618	±	0.0367535	0.215748	±	0.015007	0.00197562	0.0326391
TG 56:4/20:4	0.113023	±	0.0141726	0.0730694	±	0.00662774	0.00311006	0.0349089
TG 56:5/18:1	0.392554	±	0.0398627	0.270507	±	0.0188876	0.00521521	0.0381178
TG 56:5/20:4	0.3431	±	0.0388449	0.226178	±	0.015135	0.00196307	0.0326391
TG 56:6/20:4	0.439282	±	0.0491227	0.304127	±	0.0227337	0.00481439	0.0381178
TG 56:8/20:4	0.550473	±	0.058102	0.396502	±	0.0260263	0.0080317	0.0484831
TG 58:8/22:6	0.300678	±	0.0448734	0.167378	±	0.0221203	0.00220969	0.0326391
TG 58:9/22:6	0.501873	±	0.0623776	0.312755	±	0.0333696	0.00228473	0.0326391
TG 60:9/22:6	0.00723856	±	0.000998898	0.00435748	±	0.000572592	0.00512765	0.0381178

## Sheet: Males only - mol%
	Controls (mol%)			PD (mol%)
DG	1.65071	±	0.1755	1.2422	±	0.0649622
GM3	0.185831	±	0.00757123	0.232336	±	0.00649562
NAPEp	0.000971032	±	9.3686e-05	0.00126544	±	9.87459e-05
TG	11.0223	±	1.14385	7.18956	±	0.513787
	Controls (mol%)			PD (mol%)
CE 22:4	0.0477945	±	0.00185782	0.0572899	±	0.0016117
Cer.d18.0.26.0	0.000117064	±	8.16425e-06	9.213e-05	±	5.68671e-06
DG 32:0/16:0	0.042875	±	0.00716808	0.0280097	±	0.00212153
DG 34:0/16:0	0.0234414	±	0.00292839	0.015763	±	0.00137853
DG 34:1/16:0	0.14233	±	0.0187548	0.0989802	±	0.00551476
DG 34:2/16:0	0.0955373	±	0.00980786	0.0689914	±	0.00377866
DG 36:0/18:0	0.0158169	±	0.00246203	0.0105243	±	0.000857501
DG 36:1/18:0	0.104792	±	0.0113363	0.0756819	±	0.00472222
DG 36:2/18:0	0.0538264	±	0.00544982	0.0380713	±	0.00205186
DG 36:3/18:1	0.399993	±	0.0386321	0.308773	±	0.0177901
DG 36:4/18:0	0.000611273	±	5.83376e-05	0.000482248	±	2.91434e-05
DG 38:2/18:0	0.0010459	±	9.05205e-05	0.000863232	±	3.42359e-05
DG 38:3/18:1	0.00502087	±	0.000417251	0.00413513	±	0.000208281
GM3 d18:1/24:1	0.0169892	±	0.000901904	0.0234312	±	0.000995046
NAPEp 20:4-16:0/22:4	6.13666e-05	±	6.76383e-06	8.39944e-05	±	6.69881e-06
NAPEp 20:4-18:0/20:4	0.000430252	±	4.52171e-05	0.000583204	±	4.68572e-05
NAPEp 20:4-18:0/22:4	5.3102e-05	±	6.07816e-06	7.95923e-05	±	7.49434e-06
PC.34.2	5.16085	±	0.144095	5.14336	±	0.0892541
PC.36.2	2.49551	±	0.0708688	2.46823	±	0.0503459
PCe.38.6	0.428793	±	0.0177064	0.42125	±	0.0132841
PG.36.1	0.00344264	±	0.000238117	0.00328673	±	0.00015559
Sulf d18:0/24:0	0.00107109	±	0.000125587	0.00145739	±	0.000102683
Sulf d18:1/18:1	0.00657478	±	0.000332621	0.0081685	±	0.000393781
Sulf d18:1/20:0	0.0134588	±	0.000646099	0.0157171	±	0.000572945
TG 48:0/16:0	1.84874	±	0.291745	0.960735	±	0.127429
TG 50:0/16:0	5.15385	±	0.738958	2.92619	±	0.329558
TG 50:1/16:1	0.171962	±	0.0288563	0.0922588	±	0.0132314
TG 52:0/18:0	6.04148	±	1.23737	2.96753	±	0.399153
TG 52:1/18:0	9.64803	±	1.32035	5.70384	±	0.54676
TG 52:2/18:0	2.23662	±	0.375004	1.14534	±	0.0958302
TG 52:3/18:1	8.76983	±	0.984496	5.26186	±	0.361188
TG 52:4/18:1	3.15946	±	0.307576	2.10856	±	0.14608
TG 52:5/18:1	0.645718	±	0.059131	0.449465	±	0.0316649
TG 54:1/18:0	8.74291	±	2.22578	4.37896	±	0.651192
TG 54:2/18:0	8.08001	±	1.45912	4.74861	±	0.446469
TG 54:3/18:0	2.15387	±	0.401857	1.11865	±	0.0885383
TG 54:4/18:1	4.62274	±	0.563136	2.80574	±	0.218398
TG 54:4/20:4	0.150461	±	0.0208655	0.0906222	±	0.00854939
TG 54:5/18:1	3.75898	±	0.4297	2.37639	±	0.180117
TG 54:5/20:4	0.782241	±	0.0867705	0.51195	±	0.0435479
TG 54:6/18:1	1.74645	±	0.178642	1.11178	±	0.085865
TG 54:6/20:4	1.0394	±	0.109711	0.71301	±	0.0521666
TG 54:7/18:1	0.330434	±	0.0351952	0.197411	±	0.0163013
TG 56:4/18:1	0.325618	±	0.0367535	0.215748	±	0.015007
TG 56:4/20:4	0.113023	±	0.0141726	0.0730694	±	0.00662774
TG 56:5/18:1	0.392554	±	0.0398627	0.270507	±	0.0188876
TG 56:5/20:4	0.3431	±	0.0388449	0.226178	±	0.015135
TG 56:6/20:4	0.439282	±	0.0491227	0.304127	±	0.0227337
TG 56:8/20:4	0.550473	±	0.058102	0.396502	±	0.0260263
TG 58:8/22:6	0.300678	±	0.0448734	0.167378	±	0.0221203
TG 58:9/22:6	0.501873	±	0.0623776	0.312755	±	0.0333696
TG 60:9/22:6	0.00723856	±	0.000998898	0.00435748	±	0.000572592
