# Supplementary material for: Elevated GM3 plasma concentration in idiopathic Parkinson’s disease: A lipidomic analysis
Source: PLoS One. 2017 Feb 17;12(2):e0172348. doi: 10.1371/journal.pone.0172348 (PMC5315374; doi:10.1371/journal.pone.0172348)
Supplement: S3 Table — (XLSX) [file pone.0172348.s003.xlsx]

## Sheet: Concentration
Gender	M	F	M	F	M	F	M	M	M	M	M	F	F	M	F	M	F	M	F	F	F	F	M	F	M	M	M	M	F	M	M	M	F	F	M	F	M	M	M	F	M	M	M	M	M	M	M	M	M
PD Status	C	PD	C	C	C	PD	PD	C	PD	PD	PD	C	C	PD	C	PD	C	C	PD	C	PD	PD	PD	C	PD	C	PD	PD	C	PD	C	PD	PD	PD	C	C	C	C	PD	C	PD	PD	PD	PD	PD	C	C	C	PD
FC	1823.46	1489.25	2936.56	1068.93	1187.39	1593.5	1483.03	1805.07	1233.95	716.296	1724.42	2446.42	2326.35	1339.54	1201.48	1513.37	1555.14	1278.76	1543.59	1069.08	1695.53	979.948	1928.76	1846.52	1004.78	1269.39	1746.69	1213.13	1050.33	1676.91	999.941	1173.97	1421.67	1546.9	1923.32	1276.39	1487.1	940.379	990.333	1058	696.274	1034.37	1054.24	2165.14	964.588	1070.05	1315.98	1400.33	1543.23
CE	2119.84	2001.31	2228.54	1858.73	1900.88	2109.73	1580.83	2639.47	1920.24	1437.34	2760.42	2647.71	2361.65	1811.89	2028.42	1892.88	1895.64	1865.5	2054	1541.42	1858.49	1720.76	1746.54	2036.93	1609.99	1860.04	1915.67	1730.99	1825.41	1645.27	1609.03	1375.56	1789.84	1996.78	1422.58	1717.19	1726.73	1277.66	1333.46	1411.08	1513.78	1242.94	1437.66	1977.97	1756.74	1612.78	1762.97	1997.7	2085.79
MG	0.221716	0.195942	0.285759	0.177943	0.183766	0.196914	0.192428	0.206343	0.234809	0.157171	0.155992	0.146049	0.204687	0.159619	0.183773	0.18737	0.204531	0.230232	0.25471	0.18183	0.15516	0.158956	0.160205	0.201097	0.177847	0.183974	0.136062	0.191352	0.168082	0.205711	0.102092	0.219869	0.205147	0.15925	0.29766	0.170863	0.182568	0.164018	0.160096	0.240637	0.152946	0.149945	0.144912	0.199449	0.209746	0.140285	0.199621	0.148098	0.205835
DG	8.93943	12.7677	9.6742	4.98537	7.16241	10.5724	13.8582	21.5197	5.15113	4.32286	16.5348	4.83621	6.01071	6.3921	8.70677	3.48988	2.58375	11.4301	10.3092	9.43353	6.54417	5.60815	9.99422	24.6697	6.90002	9.95117	10.2152	4.88223	3.96005	7.62605	7.91081	10.256	3.39788	7.64821	69.7876	5.926	12.0973	12.422	8.9123	9.53892	7.77524	8.51758	6.77804	11.4249	4.92024	8.7863	8.06893	3.66956	6.27141
TG	49.2126	85.3904	84.0793	21.1818	59.4126	32.0107	64.7323	577.909	24.4739	11.5017	126.225	48.7532	61.908	23.4471	45.0348	18.1543	19.4077	102.775	90.1029	89.481	30.4616	42.589	43.2043	363.585	39.4746	69.428	28.1095	49.8472	24.9145	74.4717	61.7963	74.8469	15.1592	30.3557	174.096	19.9087	90.1246	66.4919	37.0339	31.8713	52.0228	28.3565	25.7981	113.333	27.8023	62.4235	87.1702	12.4084	49.5702
Cer	2.85053	1.4494	2.87552	1.51217	1.8166	2.564	1.79688	2.22587	1.66323	0.965501	2.09689	3.26119	4.0518	2.0908	2.32383	2.45358	2.43741	1.92434	2.39672	2.25159	2.35568	1.68601	2.98133	2.47657	1.48756	2.89589	2.54848	2.32458	1.86382	2.62975	1.48862	2.52751	2.05247	1.90819	1.95196	1.81588	1.74542	1.77914	1.27574	1.21598	1.21186	1.23632	1.0842	2.73107	1.19605	1.6464	1.85955	1.08092	1.70901
dhCer	0.0594412	0.0454168	0.0492651	0.0594493	0.0339864	0.0722567	0.0277166	0.0497447	0.0336224	0.0213029	0.047858	0.0840655	0.0601369	0.0344913	0.0650363	0.0634531	0.053622	0.0605614	0.0468409	0.0427615	0.0506143	0.0247209	0.0417462	0.046831	0.0384841	0.0766771	0.0412287	0.0478578	0.040174	0.0439334	0.0377783	0.0563961	0.0437536	0.0366623	0.0373444	0.0371425	0.0340485	0.0451745	0.0278913	0.0360838	0.0272787	0.0487333	0.0661372	0.0572393	0.0312719	0.0332527	0.0500136	0.0335233	0.0360277
SM	184.222	179.17	198.878	161.457	154.623	186.062	170.802	177.561	181.184	150.114	175.685	187.754	156.168	171.631	165.319	169.16	175.518	163.574	181.839	163.587	176.714	153.483	169.398	186.727	176.536	177.321	173.949	165.156	182.879	202.723	176.924	188.295	182.123	200.117	147.67	183.042	188.87	152.872	155.071	147.634	145.451	184.561	154.967	193.782	148.946	157.246	152.135	169.386	143.622
dhSM	25.4351	36.6641	49.4549	24.5526	36.0705	52.8877	28.7449	41.8089	21.4438	19.3614	24.8703	72.5067	62.6748	32.1857	48.7577	29.4958	32.0323	39.7942	31.7615	38.362	48.8139	20.0123	30.6449	35.2977	25.1909	38.4764	33.4036	29.6305	23.0873	29.907	19.2639	20.2657	34.5394	29.5965	21.3567	32.0559	34.5076	25.2648	28.5394	32.0901	14.401	14.3802	14.3096	36.4699	18.851	20.0134	25.8436	27.6686	26.1986
GalCer	0.36387	0.183857	0.18859	0.19143	0.173389	0.206202	0.166627	0.245599	0.174792	0.118081	0.123563	0.271241	0.276535	0.242456	0.200799	0.233423	0.204037	0.159739	0.270362	0.143145	0.262353	0.158281	0.206208	0.143024	0.137661	0.185614	0.218817	0.184906	0.144379	0.237478	0.0773889	0.136404	0.208555	0.144554	0.0830759	0.103975	0.112817	0.109823	0.130586	0.0982096	0.100352	0.204487	0.109055	0.229494	0.0832154	0.105318	0.138525	0.161907	0.134413
Sulf	4.34713	1.99381	3.13273	2.53677	3.30226	4.83396	2.5747	3.01502	2.42598	4.75136	2.97399	3.70716	2.65313	2.93147	3.30657	3.46658	3.94194	2.5563	2.50484	4.02535	4.77215	3.11096	2.92362	3.08898	3.10187	3.9254	2.96746	3.42265	3.60848	3.64039	2.53589	2.64011	2.66	3.46765	3.89968	3.07173	2.87919	3.36991	3.39261	2.90429	4.24984	1.80908	3.44898	3.68358	3.8326	3.82137	4.73772	4.01461	4.62323
dhSulf	0.143566	0.0552484	0.073196	0.0514394	0.0918919	0.161014	0.0596642	0.0695745	0.0685831	0.120729	0.0915482	0.0927334	0.0440917	0.0642122	0.0883562	0.0922194	0.125289	0.0647613	0.0466912	0.0997225	0.125704	0.0760286	0.055328	0.0793532	0.060878	0.116255	0.0759366	0.0802895	0.0946277	0.0742583	0.0877794	0.0740007	0.0630335	0.100328	0.0967336	0.0912518	0.0680201	0.125664	0.0970984	0.0708161	0.164603	0.0430166	0.0718362	0.101904	0.0931688	0.121155	0.121638	0.150482	0.140837
GlcCer	5.72987	3.79537	3.27104	1.97957	2.74732	3.22529	3.23653	3.62848	1.89184	2.12848	2.21848	3.63039	3.11797	4.00153	2.28568	2.93132	2.0286	2.88638	5.10801	1.7456	2.65058	2.44987	3.05098	1.98642	1.64316	2.65075	3.71271	2.58587	1.63798	3.46195	1.63288	1.91434	2.90612	2.28989	2.02644	1.75622	2.07585	2.19212	2.06557	1.68652	1.39311	2.29999	1.61751	2.70913	1.23304	1.45932	1.85367	1.85245	1.83033
LacCer	7.43548	4.63326	5.01921	4.31516	4.05031	6.19743	4.74747	6.07505	4.65853	3.76517	4.45248	5.9034	7.76709	5.46679	3.25728	4.61642	3.38158	4.16104	5.96812	3.24421	4.38096	2.96506	3.92151	4.51543	2.60777	4.59572	5.56759	4.48229	2.7165	4.65021	1.97106	3.61786	4.63059	4.21548	2.68404	3.50293	3.23163	3.25957	3.11084	2.20049	2.93543	2.76617	4.00007	7.57829	2.1308	3.83451	5.71706	4.65463	3.40116
dhLacCer	0.0260318	0.0144889	0.011634	0.00680749	0.00892622	0.0194854	0.0144678	0.0195163	0.0131907	0.0102773	0.0130103	0.0238286	0.019231	0.0156388	0.00963743	0.0127731	0.011628	0.0120743	0.016625	0.00919345	0.0135471	0.00813653	0.0103568	0.0136133	0.00734386	0.0108209	0.0175568	0.0114666	0.00560637	0.0104336	0.00774467	0.0119557	0.0135537	0.01322	0.00929127	0.0088033	0.00821655	0.00640685	0.00807408	0.00805487	0.00851812	0.00680165	0.0134245	0.0315796	0.00665634	0.00891588	0.022668	0.0155893	0.0112177
GM3	1.62703	1.51652	2.3869	1.28514	1.83136	2.33131	1.67813	1.75695	1.92751	1.56088	1.30222	1.64529	2.29919	2.34122	1.90529	1.98078	1.42767	1.30987	2.39503	1.32203	2.14374	2.31278	2.22691	1.4532	1.46048	1.39022	1.84969	1.9064	1.63514	2.60075	1.26595	1.66795	1.16252	1.46218	0.879037	1.11171	1.09354	1.19623	1.59691	0.99448	0.982612	1.6062	1.55815	2.09634	0.7353	0.948795	1.23628	1.05	1.13711
dhGM3	0.0227535	0.0472552	0.0338901	0.0216095	0.0230857	0.0618733	0.0233517	0.0287458	0.0173921	0.021681	0.0184015	0.0375761	0.0284369	0.0518018	0.0407797	0.0537012	0.0241728	0.0377188	0.0231813	0.0252834	0.0369131	0.0266362	0.0225427	0.0367761	0.0357783	0.0369981	0.0244749	0.0428105	0.0345787	0.0391058	0.0305813	0.0144781	0.0196335	0.0308338	0.0262312	0.0217844	0.0235678	0.0340205	0.0245319	0.0207209	0.013293	0.0418605	0.0181435	0.036982	0.0168558	0.0163165	0.0223183	0.0229527	0.0150004
GB3	0.209413	0.116488	0.139478	0.184297	0.0727443	0.238352	0.1034	0.11521	0.21173	0.106898	0.179903	0.163452	0.26101	0.173866	0.129199	0.148882	0.230953	0.128848	0.306937	0.108944	0.258664	0.208276	0.180981	0.239618	0.157412	0.177182	0.300629	0.187855	0.157273	0.224296	0.203574	0.125342	0.26882	0.298734	0.131477	0.104283	0.123431	0.0927813	0.103823	0.124676	0.0736247	0.121185	0.14083	0.301641	0.0876882	0.135899	0.142098	0.204341	0.150278
dhGB3	6.74525e-05	5.19356e-05	0.000180243	0.00153714	0.000586268	0.00164639	0.000379223	0.000833208	0.000544165	0.000217504	0.00108571	0.000821157	0.000135887	0.000808477	0.000458107	0.000604015	0.000970107	0.000510054	0.000494548	0.00062225	0.00125533	0.000997943	0.000830593	0.00158565	0.000999834	0.000709822	0.0012523	0.000403342	0.000455204	0.00114199	0.00121264	0.00067453	0.0011254	0.000543126	0.000764673	0.000398204	0.000213274	5.08124e-05	0.000299181	0.000739913	0.000104152	0.00252287	0.00152634	0.00177679	0.000351581	0.000932805	0.00138152	0.0019203	0.000606464
PA	0.195052	0.150131	0.267367	0.111777	0.17659	0.214568	0.154108	0.135385	0.134271	0.0795763	0.140843	0.39429	0.281288	0.269872	0.19251	0.20817	0.218392	0.147329	0.158271	0.136466	0.154963	0.101806	0.179854	0.245496	0.128133	0.180999	0.123197	0.158542	0.201145	0.164848	0.139202	0.190491	0.0917332	0.117908	0.0768092	0.120395	0.112758	0.0985759	0.115891	0.0939641	0.0774053	0.100809	0.0866944	0.12266	0.131264	0.081187	0.134966	0.0911401	0.0808373
PC	245.655	226.784	222.879	263.543	225.279	241.758	230.561	211.367	238.997	211.675	201.961	224.953	221.75	266.346	204.683	228.611	250.733	220.097	227.67	225.88	195.437	230.5	223.984	201.662	214.412	250.793	212.142	229.196	239.631	226.628	231.195	211.137	227.692	206.165	222.922	237.046	239.523	271.924	226.379	247.149	249.834	214.879	219.323	269.556	253.108	214.729	197.538	220.2	179.071
PCe	102.74	94.2726	92.7396	96.8101	97.7003	112.424	114.095	110.984	103.107	103.202	92.7263	110.18	117.724	128.077	78.2326	101.066	103.115	102.541	115.136	87.3692	107.741	110.509	113.359	93.701	91.7213	97.1005	119.557	93.8488	97.2951	100.79	92.2915	87.7488	111.235	103.558	97.3661	115.343	99.1119	117.035	87.8634	107.992	98.7311	65.6528	83.0985	109.885	90.3326	94.5795	90.95	105.918	91.8172
PE	15.9274	15.5522	18.9984	15.6991	10.4402	9.22455	18.0707	19.2965	19.1026	8.78721	20.7266	12.3017	14.4081	12.6963	11.2211	11.6723	14.9701	14.3653	19.121	18.2924	14.7442	13.2645	15.1775	39.3805	12.4085	16.408	7.56177	14.2596	16.2532	20.0695	14.1347	14.2575	9.42786	14.5179	8.77948	6.36187	16.1023	14.3079	15.6831	10.641	6.30717	16.1272	6.85603	13.3401	7.85879	5.60124	14.917	9.54514	8.0194
PEp	35.9137	42.3112	33.7305	33.7607	33.5509	39.1062	29.0474	42.8904	46.4944	23.5693	27.9651	50.9688	42.5147	31.3427	30.279	45.4525	38.141	49.9249	35.723	24.8725	33.2856	27.7143	37.9187	32.1618	41.8767	34.0622	33.727	37.1703	33.9376	40.7742	28.9591	34.6918	31.9989	37.9637	21.2791	23.9124	25.4751	16.4179	16.4688	28.3341	24.4236	27.3768	13.6402	36.8594	18.5547	19.1159	59.0674	32.5744	43.438
PG	0.158161	0.186077	0.15319	0.0795114	0.103305	0.0785423	0.131594	0.184445	0.12325	0.0697131	0.15794	0.13499	0.115208	0.0979045	0.0775882	0.0682488	0.0895624	0.150751	0.157128	0.072733	0.161187	0.0788337	0.109047	0.402766	0.0794274	0.127275	0.111296	0.104462	0.063417	0.220456	0.0916237	0.127526	0.066273	0.111225	0.0705483	0.0776405	0.131207	0.112312	0.101846	0.0763411	0.0810748	0.0905227	0.0683734	0.139098	0.0507642	0.0620571	0.185978	0.0701201	0.0518743
PI	12.1682	12.2299	13.9763	10.2329	7.98335	9.68093	8.17499	9.63876	8.20806	6.40627	8.67389	13.0925	11.6078	10.021	10.0038	9.98401	10.1659	9.70937	12.3913	9.84504	10.1549	7.52186	8.52312	10.7943	7.16555	8.03154	7.97238	8.17331	7.36993	11.7813	8.12153	9.11024	15.0653	16.5753	11.6261	17.2012	13.3851	13.6583	15.0403	14.2321	11.2183	12.7031	12.4657	19.2182	13.4357	10.2199	14.71	14.4289	10.8944
PS	2.21271	1.31158	2.11757	0.863975	1.08935	1.19388	0.809	0.962236	0.889362	1.36253	1.11773	1.34188	0.56158	0.747645	1.27166	1.48182	1.09477	0.86084	1.45035	1.26713	0.446515	0.574207	1.25924	1.32543	1.06612	3.1746	0.959817	2.19519	1.96623	1.69189	0.376162	0.982929	1.19232	0.809766	0.684597	1.05973	0.862709	1.09261	1.29966	0.652542	0.833723	1.63342	0.62541	0.883773	0.940413	0.441587	1.11672	0.801594	0.587612
LPC	53.4797	36.7057	47.3642	44.6638	34.6779	39.9824	37.9102	37.2044	41.3159	35.1027	37.6912	46.1539	39.2795	42.2287	38.8951	41.6406	39.2507	42.2412	48.0197	41.7567	43.6896	41.3139	44.2305	44.1277	39.1692	48.3207	52.0591	39.5043	42.0064	41.3412	41.6424	41.4618	41.9129	43.4899	41.3911	48.5375	39.7522	52.8592	37.8677	42.0654	37.0512	51.9295	42.2456	40.8361	43.9109	37.6724	42.3636	39.912	41.9824
LPCe	4.10611	2.79081	4.07406	2.55228	3.78065	2.84052	3.47789	3.51081	3.56702	2.48627	2.72652	4.09224	5.23659	3.651	3.80634	2.80398	2.26776	4.49609	4.59979	3.54475	4.67929	4.14692	4.32482	2.7198	3.41939	3.38297	4.44111	2.93198	2.84973	2.34672	2.22688	3.03841	3.76352	3.46159	3.88107	4.67276	3.22136	6.47369	2.26381	3.52563	3.1844	2.81985	3.96904	4.65777	3.33453	3.53602	4.26913	3.6771	3.72066
LPE	0.239718	0.19444	0.230912	0.0976279	0.189223	0.174459	0.228256	0.253793	0.147141	0.0792495	0.166569	0.180851	0.244721	0.206765	0.158455	0.170858	0.121607	0.116259	0.217291	0.119849	0.166532	0.120749	0.105337	0.186533	0.123629	0.111979	0.122885	0.0842826	0.111719	0.167767	0.0695726	0.0832292	0.170999	0.173402	0.109705	0.184387	0.166553	0.295752	0.137163	0.161548	0.174731	0.157898	0.162322	0.153949	0.164168	0.122707	0.249026	0.136536	0.138519
LPEp	0.0157062	0.0160871	0.0183629	0.00784972	0.0148354	0.0155201	0.0143842	0.0187339	0.00910852	0.00590359	0.00860908	0.0154266	0.014623	0.0102319	0.0083015	0.0153334	0.00576603	0.0149421	0.0136955	0.00738648	0.0137266	0.00992246	0.00636705	0.0108638	0.00822112	0.00906508	0.0105876	0.00796087	0.00798041	0.00655359	0.00420792	0.00675997	0.0112973	0.0166336	0.0119486	0.0151471	0.0121578	0.0176818	0.0138499	0.0166543	0.027624	0.0148304	0.00947679	0.0138037	0.0136647	0.00926494	0.0453224	0.0158987	0.0195824
LPI	0.172542	0.25046	0.328084	0.084597	0.195743	0.189287	0.120371	0.182613	0.160582	0.0864311	0.158631	0.358409	0.289498	0.324534	0.245956	0.237772	0.152106	0.148288	0.15952	0.179013	0.129029	0.0880608	0.147543	0.247292	0.18141	0.166497	0.0951167	0.210491	0.239793	0.180139	0.130007	0.238948	0.149442	0.16197	0.126835	0.212197	0.227191	0.184648	0.194689	0.20274	0.167334	0.177609	0.149685	0.240891	0.302748	0.13931	0.268184	0.162736	0.159063
APG	0.0072347	0.00583695	0.00676682	0.00319378	0.00431261	0.00277869	0.00516899	0.00409573	0.00428451	0.00297252	0.00466059	0.00708643	0.00629685	0.00567897	0.00411355	0.00296038	0.00414371	0.00598302	0.00666521	0.00411157	0.00697317	0.00410613	0.0043138	0.0131282	0.00380606	0.0055343	0.00488636	0.00334907	0.00357166	0.00606893	0.0052614	0.00386793	0.00127953	0.00993644	0.00787976	0.00617999	0.0065786	0.00851611	0.00792758	0.00597398	0.00390922	0.00968265	0.00517751	0.012491	0.00470363	0.00539481	0.00799334	0.00709561	0.00445951
BMP	0.0675127	0.0468366	0.0712843	0.0399773	0.0543372	0.0712982	0.0582297	0.0699848	0.0512187	0.0406364	0.0562303	0.0704956	0.0689943	0.0756775	0.0558759	0.0377594	0.0435739	0.0691721	0.0633037	0.0331626	0.0514993	0.0470919	0.03862	0.123506	0.0374722	0.0430344	0.0567737	0.0322915	0.0450357	0.0530103	0.0341833	0.0294833	0.0516945	0.0500729	0.0330792	0.0560474	0.0384976	0.0294396	0.0459558	0.0291195	0.0269478	0.0302929	0.0303655	0.0483173	0.0278682	0.0291422	0.0372305	0.0291359	0.0351071
NAPE	0.00133699	0.000496275	0.000954982	0.000250509	0.000378956	0.000371969	0.00030566	0.000230949	0.0002962	0.000193703	0.000247581	0.00070369	0.000917268	0.000690216	0.000382876	0.000302481	0.000367049	0.000235645	0.000435416	0.000438933	0.000329368	0.000305644	0.000431896	0.00082126	0.000172071	0.000368422	0.000472961	0.000373019	0.000362421	0.000281894	0.000375754	0.000462382	8.98352e-05	0.000721562	0.000513143	4.21409e-05	0.000217396	0.000280304	0.000364016	0.0002395	0.000220449	0.000774166	0.000483533	0.000499707	0.000392179	0.000403859	0.000405495	0.000486516	0.000366857
NAPEp	0.00679054	0.00484092	0.00834033	0.00266715	0.00274558	0.00404591	0.00288399	0.0029876	0.00618288	0.00270736	0.00223289	0.00773575	0.0120471	0.00696049	0.00356044	0.0036739	0.00504656	0.00310786	0.00610313	0.00327769	0.00632398	0.00476518	0.00461169	0.00512404	0.0034309	0.00307627	0.00559143	0.00398691	0.00354834	0.0051067	0.0019732	0.00508206	1.74257e-05	0.010698	0.00317452	0.000167428	0.00345428	0.00262754	0.00330768	0.00334792	0.00296112	0.0048451	0.00544877	0.00601177	0.00518101	0.0045276	0.00669972	0.00607605	0.00532431
NAPS	0.0648521	0.0414521	0.0246166	0.0167739	0.0307324	0.0211682	0.0259165	0.0359598	0.0251	0.0230247	0.0295054	0.0282497	0.0368437	0.0340919	0.0139629	0.0261756	0.0258837	0.0144976	0.0361518	0.00818103	0.0309877	0.0143881	0.0172862	0.0337525	0.0104323	0.0182809	0.0184907	0.0147905	0.0109685	0.0267158	0.00753197	0.0173301	0.0174049	0.041422	0.0399428	0.0259805	0.0372692	0.0258711	0.027764	0.0245212	0.0196869	0.0497633	0.0228387	0.045223	0.0171585	0.0239818	0.0329706	0.0268141	0.0178049
FC	1823.46	1489.25	2936.56	1068.93	1187.39	1593.5	1483.03	1805.07	1233.95	716.296	1724.42	2446.42	2326.35	1339.54	1201.48	1513.37	1555.14	1278.76	1543.59	1069.08	1695.53	979.948	1928.76	1846.52	1004.78	1269.39	1746.69	1213.13	1050.33	1676.91	999.941	1173.97	1421.67	1546.9	1923.32	1276.39	1487.1	940.379	990.333	1058	696.274	1034.37	1054.24	2165.14	964.588	1070.05	1315.98	1400.33	1543.23
CE 16:0	61.8255	62.4457	65.6969	51.3916	47.0868	51.4429	51.411	71.2847	46.6186	39.9908	70.2921	57.2169	48.2206	48.1494	53.8039	42.9285	46.0967	55.4729	59.1249	50.3966	51.4382	47.1794	50.5487	66.2248	39.6648	52.7632	52.6382	45.7905	45.5427	47.1049	49.0727	45.0525	48.3032	51.8137	47.5441	44.6372	47.43	42.7465	40.1498	40.4195	36.7298	38.6782	36.8627	56.8516	41.2833	43.4099	49.5204	44.0389	51.5338
CE 16:1	6.00626	5.52734	6.57982	4.47176	3.3006	4.28287	4.60442	2.99277	4.49812	2.44946	3.75226	19.9322	8.27799	6.22189	5.4237	13.308	9.07711	8.16183	4.62017	8.50346	4.63474	3.36006	4.36957	11.4444	4.78048	6.36072	4.34539	3.58351	5.31627	9.39834	7.04876	5.14951	4.30677	5.0474	6.07696	4.04628	6.35467	5.85171	5.81122	3.82591	3.76509	5.97618	4.81767	4.97998	6.47948	4.21693	6.575	2.87059	4.57739
CE 18:0	99.8913	89.3383	83.9231	69.6135	79.086	72.0359	60.4546	53.9049	75.8467	55.0618	116.491	77.7057	65.4408	66.6794	67.5799	59.0421	60.8724	56.7842	76.9268	61.0459	84.5165	49.3937	83.9212	42.0052	54.5007	60.8309	116.451	55.6011	55.0128	64.6811	47.1286	50.6903	75.6259	73.6568	47.8463	67.2603	49.2728	61.3235	50.069	64.5986	42.4684	54.0189	55.0942	64.0134	53.3513	61.0094	52.0562	71.9821	71.972
CE 18:1	247.541	235.405	256.187	223.744	235.206	226.075	207.89	239.498	254.4	159.633	346.623	321.073	282.384	232.245	225.367	263.531	244.085	232.877	215.141	178.332	237.394	193.418	222.779	253.281	189.848	215.171	229.847	187.282	202.985	239.102	179.101	159.6	222.957	247.688	153.169	190.896	192.492	173.417	164.165	174.875	155.61	179.978	161.167	220.484	205.364	196.69	190.481	244.36	216.563
CE 18:2	940.349	851.722	946.716	762.982	889.215	875.41	695.457	1174.15	817.86	597.532	1024.76	1063.13	1063.04	785.581	815.23	854.449	839.023	797.354	759.401	555.577	742.378	733.696	695.353	760.871	679.393	763.602	679.006	799.22	798.182	631.806	647.726	600.729	766.311	813.293	634.874	691.109	688.966	491.056	562.129	626.811	655.864	483.559	558.345	905.429	702.94	689.778	746.345	847.184	833.757
CE 20:0	7.02836	7.27088	4.67432	2.44897	5.30176	3.50313	3.39438	3.73682	2.43555	0.921226	10.5236	4.20306	3.88701	2.19012	2.15793	2.69639	2.2065	3.51095	4.32019	4.42045	3.36129	2.84191	6.99726	3.45434	2.32081	2.66955	9.62957	3.4038	1.71311	4.76406	1.75435	5.07141	3.34016	3.28535	0.595497	1.82478	3.54588	4.87097	1.74421	2.59357	1.97958	1.85652	2.67832	6.78073	2.43506	4.41208	3.82854	2.54675	4.8618
CE 20:1	4.88354	2.36134	2.35469	2.60371	2.4777	3.52167	2.11327	0.978925	2.69122	3.85596	4.08903	3.13386	2.62216	3.12199	1.97583	3.05805	2.95767	1.96777	2.29392	1.57686	2.71037	1.9732	2.97912	0.83714	1.44826	1.37325	7.24417	2.34342	1.72333	2.77243	1.01351	1.70856	4.41967	2.82805	0.814227	2.1402	1.80113	2.25374	1.44231	1.40781	0.796972	1.7256	1.6191	2.1925	1.47821	1.57565	1.67716	4.09	1.78441
CE 20:2	1.92476	1.56542	1.43876	1.47072	1.5533	1.15966	1.1831	1.4475	1.52407	1.20406	1.65504	1.98558	1.90378	1.36998	1.07231	1.61231	1.50586	1.60944	1.36129	1.07181	1.50537	1.47125	1.33484	0.86962	1.05119	1.2079	1.60371	1.50474	0.993366	1.61505	0.783294	1.05007	1.61367	1.26383	0.934456	1.22669	1.24241	0.846893	1.04917	0.822184	0.814784	0.916608	1.1284	1.41801	0.975995	0.98163	1.11228	1.23178	1.40402
CE 20:3	39.2858	41.8934	67.9984	40.3826	31.7972	36.6658	28.3024	50.7202	43.0497	26.8696	80.6075	76.4732	60.5767	38.7351	46.7458	49.906	40.0356	49.1768	42.6212	54.9723	40.1798	35.1088	49.1889	52.2203	38.1771	66.7112	64.6446	43.1817	34.6777	68.8989	42.592	34.3949	32.9882	50.9746	25.1549	33.1083	49.418	30.9887	37.8502	24.2449	24.1307	37.1989	38.7452	45.661	46.4407	44.5273	31.022	34.834	64.1955
CE 20:4	607.688	615.121	745.323	582.573	528.766	728.445	476.045	973.746	598.21	464.026	991.449	881.723	738.114	540.028	722.712	528.741	553.153	538.881	782.58	579.838	562.276	589.908	579.173	749.732	533.579	613.835	661.457	528.923	585.617	540.123	545.364	433.008	544.113	620.725	444.311	625.836	608.14	418.792	403.505	410.542	522.092	388.702	522.635	577.626	621.774	507.584	598.956	581.182	737.211
CE 22:2	1.51117	0.929968	0.875917	0.796184	0.764194	1.17609	0.858788	0.439534	0.828222	0.764633	0.757626	0.888631	1.03562	0.992781	0.60059	1.13814	1.18634	0.607004	0.676182	0.549829	0.91226	0.842721	1.1397	0.334877	0.496864	0.542397	2.00035	0.933737	0.504607	1.0985	0.348082	0.726613	1.79481	0.920643	0.324303	0.799945	0.572943	0.603096	0.5884	0.543376	0.295591	0.62923	0.633453	0.63538	0.421681	0.486313	0.571721	1.32372	0.56739
CE 22:3	0.63338	0.658952	0.635047	0.868527	0.389333	0.542714	0.434587	0.547214	0.512004	0.373641	0.562001	0.938302	0.765063	0.482142	0.381988	0.625116	0.641028	0.634632	0.604522	0.356952	0.528892	0.607786	0.558964	0.328459	0.345529	0.43765	0.683362	0.407704	0.534162	0.488506	0.436679	0.324284	0.711642	0.659517	0.209557	0.481137	0.467112	0.260723	0.326771	0.355243	0.316362	0.346401	0.421201	0.37757	0.445637	0.319577	0.41374	0.543586	0.475616
CE 22:4	1.98929	1.90864	3.08731	1.62012	1.36057	2.94517	1.84327	2.36961	2.21892	1.45273	2.48716	3.81091	2.52511	1.63908	1.78259	2.64185	2.16148	1.74362	2.43811	2.03499	1.45417	1.9508	2.35028	1.93563	1.58922	2.10953	3.39864	1.89142	1.72801	2.63346	1.38089	1.6396	2.26909	2.25269	0.847552	2.20481	1.97948	1.14334	1.34845	0.964989	1.17164	1.43794	2.52821	1.44957	2.33315	1.67266	1.52819	1.8449	2.56337
CE 22:5	8.56288	9.65477	7.45264	12.4358	7.34508	8.80511	5.89187	9.22871	2.02877	6.49864	12.3867	5.25487	10.3698	3.12446	7.78394	1.93797	7.2207	12.7529	10.5127	6.18639	10.1741	1.39694	6.12831	9.35146	1.53705	9.3859	9.18034	7.24859	7.19456	5.20114	6.80834	4.89495	8.49856	4.18409	6.4882	6.50021	8.60492	5.89453	6.51382	6.93902	6.5969	4.73208	6.9344	11.4008	7.20952	8.12793	7.70195	11.9962	3.58237
CE 22:6	86.0859	72.4853	33.0661	99.2923	65.2487	91.6821	38.5832	52.4685	65.6974	75.4467	91.8796	127.473	69.7539	79.4977	74.3624	64.7184	82.9376	102.083	89.2082	34.405	112.539	55.5249	36.0988	82.6962	59.7776	61.31	67.6688	46.3985	82.4329	22.4838	77.1065	28.671	67.9629	115.54	52.8194	43.4349	64.5077	35.6678	55.0515	50.6974	60.2874	41.3511	42.3707	77.1326	62.4476	46.1564	69.1707	144.593	88.6808
CE 24:2	3.11099	2.03432	1.8052	1.41661	1.30965	1.29016	1.816	0.738938	1.18472	0.799778	1.1514	1.84238	1.98489	1.30684	0.903037	1.76418	1.55781	1.15427	1.38471	1.58735	1.72262	1.47364	2.97739	0.795667	1.00934	1.13362	4.71221	1.85859	0.819079	2.24457	0.804605	1.73555	3.63916	1.71316	0.166991	1.06056	1.16938	1.49012	1.17759	0.979652	0.486852	1.32648	1.17079	0.876118	0.74912	1.35608	1.1439	2.01846	1.28816
CE 24:4	0.267579	0.269168	0.30215	0.140175	0.173213	0.271021	0.230553	0.374874	0.184718	0.125837	0.255463	0.262484	0.23657	0.173963	0.1732	0.224168	0.218563	0.199506	0.243459	0.211162	0.176289	0.219172	0.230408	0.242684	0.174117	0.19335	0.402487	0.375011	0.155194	0.399663	0.146867	0.311829	0.272354	0.171952	0.122181	0.217329	0.22305	0.168184	0.182415	0.119068	0.122802	0.203186	0.156327	0.156322	0.186396	0.159221	0.208516	0.217965	0.201794
CE 24:5	1.12535	0.587511	0.320036	0.380363	0.405552	0.411747	0.262654	0.656097	0.342898	0.269367	0.597801	0.4367	0.432201	0.282578	0.262953	0.411179	0.56	0.362371	0.393654	0.24257	0.47489	0.301079	0.323749	0.185972	0.211216	0.292325	0.65037	0.942377	0.213505	0.39441	0.299821	0.701738	0.622359	0.610685	0.19325	0.32511	0.377778	0.229842	0.282358	0.249825	0.170115	0.251151	0.268003	0.403308	0.294172	0.224699	0.520438	0.747002	0.423314
CE 24:6	0.127775	0.129939	0.104636	0.0950637	0.0936191	0.0682274	0.0535133	0.185151	0.107315	0.0625917	0.0977445	0.221093	0.0774502	0.0643795	0.0985002	0.14253	0.147115	0.170873	0.143316	0.109725	0.117735	0.0883217	0.0880089	0.121044	0.0894473	0.106474	0.106193	0.0995693	0.0653875	0.0606193	0.113479	0.0968335	0.0937105	0.147533	0.0866877	0.0828087	0.162235	0.0590528	0.0776634	0.0904928	0.0761075	0.056892	0.0800701	0.106565	0.127407	0.0942426	0.137061	0.093501	0.144658
MG 16:0	0.0991007	0.0834292	0.106838	0.063457	0.0745596	0.0938189	0.0825376	0.102892	0.0861179	0.0483689	0.0766891	0.0586876	0.0822989	0.0425384	0.0533987	0.07926	0.0936156	0.092396	0.115001	0.0818814	0.0765587	0.0435315	0.0776817	0.0832137	0.0805854	0.0816368	0.0546641	0.0757504	0.0482095	0.0987599	0.0442963	0.0762084	0.087121	0.0728806	0.108488	0.048794	0.0616113	0.0662293	0.0551403	0.0899812	0.0490329	0.0536383	0.0543955	0.0870133	0.104802	0.0560667	0.0785697	0.0565368	0.0886585
MG 16:1	0	0	0	0	0	0	0	0	0	0	0	0	0	0	0	0	0	0	0	0	0	0	0	0	0	0	0	0	0	0	0	0	0	0	0	0	0	0	0	0.0122134	0	0	0	0	0	0	0	0	0
MG 18:0	0.122615	0.112513	0.178921	0.114486	0.109207	0.103095	0.10989	0.103451	0.148691	0.108802	0.0793026	0.0873613	0.122388	0.117081	0.130374	0.10811	0.110916	0.137836	0.139709	0.0999483	0.0786017	0.115424	0.0825229	0.117884	0.0972618	0.102337	0.081398	0.115602	0.119873	0.106951	0.057796	0.143661	0.118026	0.0863691	0.189172	0.122069	0.120957	0.0977889	0.104955	0.138443	0.103913	0.0963066	0.0905168	0.112436	0.104945	0.0842182	0.121051	0.0915617	0.117177
DG 28:0/14:0	0.00937906	0.0140687	0.0168644	0.00751845	0.0135007	0.00808424	0.0368863	0.0412743	0.00726004	0.0079774	0.00554806	0.00983243	0.0249216	0.00846915	0.0104	0.00858387	0.0108295	0.025447	0.0203527	0.0288521	0.00844663	0.0110823	0.0130632	0.0138226	0.0129472	0.0136076	0.0070668	0.0193152	0.0128232	0.0102258	0.0142394	0.0181577	0.00716115	0.012995	0.171257	0.0106303	0.0273585	0.0266864	0.00976176	0.0117124	0.0187156	0.0126164	0.0157611	0.0441347	0.0148208	0.0202068	0.0306562	0.00978467	0.0173782
DG 30:0/14:0	0.0194985	0.0371466	0.0400841	0.0114549	0.0244662	0.00965468	0.0571154	0.123705	0.00539647	0.00490692	0.00674248	0.0225096	0.052801	0.00973756	0.0188305	0.00948497	0.00754287	0.0709262	0.0428682	0.0661165	0.0125023	0.0105315	0.0243267	0.0453472	0.0225699	0.0340778	0.00800178	0.0321829	0.0125074	0.0139384	0.0321558	0.0375601	0.00723325	0.0160183	0.356712	0.011189	0.0537342	0.0525072	0.0161412	0.0157381	0.0346176	0.0171037	0.0187113	0.0858707	0.0257547	0.0286507	0.0516375	0.00430477	0.025023
DG 30:1/14:0	0.00458083	0.013155	0.00800242	0.00385976	0.00619202	0.00328401	0.0230596	0.0216899	0.00273019	0.00138161	0.00307164	0.00819645	0.0130393	0.00659462	0.00864917	0.00379617	0.00258787	0.0147495	0.00954302	0.0289629	0.00455906	0.00284762	0.00601366	0.0200773	0.00827326	0.011713	0.0031226	0.00560516	0.00421069	0.00261295	0.0132686	0.0115372	0.00171324	0.00452182	0.133963	0.00331106	0.0182253	0.0198834	0.00537731	0.00862627	0.0170373	0.00728246	0.00971964	0.0242012	0.0115466	0.00829918	0.00952011	0.000920655	0.00499939
DG 32:0/16:0	0.144226	0.221502	0.256757	0.0902213	0.156321	0.205661	0.253337	0.662703	0.057232	0.0854236	0.0863824	0.153654	0.205137	0.082852	0.142467	0.0830977	0.0733357	0.458197	0.222762	0.345895	0.0873447	0.0718668	0.165131	0.44639	0.202441	0.27277	0.0993581	0.184125	0.0903782	0.161173	0.247089	0.301858	0.0580765	0.141405	3.01806	0.0884934	0.331558	0.314312	0.224372	0.139966	0.192335	0.149209	0.107546	0.336766	0.13174	0.160786	0.284782	0.0320898	0.138222
DG 32:1/16:0	0.0334463	0.0733931	0.055346	0.0236972	0.0285386	0.0441932	0.0698541	0.0784368	0.021632	0.0178763	0.0184228	0.0657118	0.0505302	0.0473744	0.0532218	0.0392824	0.0233295	0.102479	0.0474625	0.112872	0.0294883	0.0167125	0.0409505	0.136775	0.0471433	0.0775408	0.0307357	0.0345714	0.0246359	0.0346315	0.0787448	0.0864149	0.0161656	0.0327993	0.615265	0.0288288	0.0789929	0.0796331	0.0667756	0.0508597	0.0639735	0.0617063	0.0495998	0.0739214	0.0505729	0.034021	0.0515684	0.00577853	0.0252412
DG 32:2/16:1	0.0179652	0.0429091	0.0258175	0.0186234	0.0146248	0.0216588	0.0452068	0.0263277	0.017391	0.0100899	0.00859955	0.0543359	0.0275006	0.0414088	0.0334124	0.0262587	0.0103774	0.0355016	0.0249357	0.0714609	0.0208443	0.00942722	0.0157672	0.0936888	0.0337279	0.0429867	0.019763	0.0152506	0.0180798	0.0146168	0.0473284	0.0443004	0.00986809	0.0138459	0.403088	0.0219912	0.0504832	0.0633385	0.0389367	0.0384338	0.0455655	0.0492185	0.0565095	0.0443098	0.0421286	0.0200388	0.0237634	0.00216275	0.012221
DG 34:0/16:0	0.0877575	0.181054	0.143046	0.0573532	0.0992272	0.0760175	0.144723	0.955262	0.0328596	0.0225031	0.0636261	0.108531	0.179608	0.0374706	0.0932806	0.0380595	0.0363139	0.262952	0.150837	0.191556	0.0535585	0.0588216	0.0950272	0.593809	0.112547	0.162752	0.0359859	0.0878136	0.0390964	0.0961545	0.144676	0.161071	0.0212901	0.0950458	1.01978	0.0333841	0.217199	0.13288	0.0907403	0.0776151	0.113398	0.0533041	0.0676156	0.217712	0.0795027	0.105322	0.207271	0.0157623	0.100645
DG 34:1/16:0	0.603487	0.857414	0.808002	0.328926	0.593082	0.860375	1.01717	1.94468	0.30506	0.329831	0.841826	0.513245	0.500306	0.441743	0.716418	0.300546	0.251311	1.30605	0.767019	0.933891	0.434752	0.347725	0.619727	2.02578	0.533225	0.945677	0.616012	0.467045	0.31786	0.586796	0.775269	0.936321	0.207862	0.515683	7.78483	0.380742	1.03721	1.10555	0.87442	0.679766	0.649851	0.633097	0.480792	1.03119	0.4288	0.66196	0.761506	0.210005	0.518283
DG 34:2/16:0	0.459806	0.565978	0.620394	0.353074	0.413161	0.615345	0.710252	1.6623	0.237881	0.296974	0.397045	0.266034	0.256462	0.272867	0.442722	0.21754	0.149113	0.798872	0.502881	0.63421	0.283111	0.282415	0.718602	0.733099	0.360226	0.713108	0.462988	0.368538	0.192532	0.514788	0.466498	0.682439	0.207616	0.437091	3.96129	0.277368	0.687585	0.709623	0.412576	0.563115	0.415581	0.5193	0.362475	0.619839	0.254773	0.397899	0.4648	0.133629	0.293216
DG 34:2/16:1	0.268156	0.475516	0.326446	0.168315	0.183554	0.285909	0.42812	0.349295	0.184433	0.113817	0.256106	0.333044	0.239197	0.350506	0.349814	0.202273	0.120381	0.407719	0.328294	0.463121	0.253445	0.132628	0.228183	0.891104	0.286134	0.353246	0.306036	0.150018	0.162855	0.188952	0.34938	0.383824	0.113509	0.197347	2.85705	0.220024	0.438265	0.517118	0.380201	0.336669	0.345412	0.373705	0.362006	0.402429	0.252003	0.226434	0.255368	0.0644503	0.150729
DG 36:0/18:0	0.0676698	0.134541	0.0958106	0.042533	0.0566879	0.045914	0.12655	1.35259	0.0331428	0.018351	0.06855	0.0743191	0.110226	0.0315855	0.0796189	0.0316506	0.0326267	0.156865	0.0985939	0.0861278	0.0479406	0.0542246	0.0861749	0.621938	0.0771994	0.109898	0.0259783	0.0603691	0.0281257	0.0725488	0.0803424	0.0864598	0.0224688	0.0926813	0.635278	0.0301928	0.144332	0.0711782	0.0385362	0.0571624	0.090847	0.0314904	0.0494049	0.139931	0.0481476	0.0658461	0.152911	0.0227375	0.0690406
DG 36:1/18:0	0.506397	0.917094	0.566454	0.269198	0.505603	0.540205	0.812964	2.73759	0.276196	0.206577	1.22906	0.378457	0.512842	0.347029	0.581786	0.191463	0.158981	0.809927	0.686948	0.626403	0.350998	0.328147	0.522362	3.21812	0.407763	0.678225	0.508624	0.292933	0.243232	0.438454	0.553565	0.646359	0.149109	0.437683	4.17383	0.26742	0.823691	0.718391	0.479553	0.54949	0.589753	0.379708	0.330671	0.749522	0.315576	0.544823	0.483082	0.192314	0.427434
DG 36:2/18:0	0.255741	0.4244	0.358896	0.214098	0.260485	0.268962	0.457136	1.20466	0.16438	0.140376	0.364376	0.130555	0.165161	0.160126	0.224077	0.10131	0.093419	0.422176	0.357348	0.276736	0.21476	0.195202	0.353941	0.66865	0.198434	0.381168	0.266627	0.189936	0.111127	0.288466	0.306332	0.340792	0.109026	0.281845	2.20163	0.163532	0.390146	0.338024	0.206063	0.307171	0.257413	0.239398	0.178475	0.317618	0.136769	0.25242	0.244285	0.109977	0.17419
DG 36:2/18:1	3.57375	5.41883	3.43936	1.73327	2.80169	4.72903	5.62944	5.5978	2.10018	1.70025	8.5314	1.63804	2.34934	2.80368	3.78313	1.22966	0.961177	3.84716	4.16535	3.26874	2.8105	2.17296	3.3733	11.0069	2.74701	3.51532	4.60938	1.62472	1.73548	2.89072	2.83565	3.62019	1.29783	2.88129	27.2048	2.52591	4.61073	5.09606	4.11021	3.89609	3.09338	3.40909	2.89401	4.43012	1.86685	3.71888	3.06403	1.71949	2.56127
DG 36:3/18:1	2.64448	3.10456	2.64963	1.47816	1.83853	2.64515	3.72662	4.31288	1.54524	1.26449	4.23333	0.923207	1.13617	1.55886	1.97915	0.884816	0.57045	2.45936	2.6098	2.05458	1.7266	1.73418	3.45828	3.38271	1.67542	2.3966	2.91305	1.23969	0.859699	2.11846	1.74604	2.59904	1.0842	2.25471	14.1976	1.71476	2.8882	2.85507	1.79272	2.60116	1.652	2.38715	1.6285	2.67347	1.07675	2.33127	1.75037	1.05195	1.56988
DG 36:4/18:0	0.00368664	0.00557662	0.0041147	0.00344362	0.00264472	0.00340771	0.00706895	0.00724864	0.00219135	0.00266801	0.00427785	0.00151659	0.00151517	0.00158706	0.00225018	0.00159895	0.00062439	0.00271761	0.00323132	0.00284194	0.00239747	0.0032676	0.00487987	0.0050731	0.0018363	0.00403072	0.00370545	0.00187965	0.00195179	0.00398101	0.00177761	0.00328592	0.00194168	0.00316882	0.0175847	0.00249259	0.00406379	0.00528518	0.00193148	0.00510945	0.00270828	0.00385769	0.00248681	0.00314356	0.00170592	0.00404503	0.00387151	0.00130284	0.00206534
DG 38:1/18:0	0.00815252	0.0114966	0.00722996	0.00545537	0.00668062	0.0120117	0.0108233	0.0304281	0.00621616	0.00349827	0.0224913	0.00751725	0.0120394	0.00687745	0.00961231	0.0043286	0.00468394	0.0101984	0.0100948	0.00764385	0.00655116	0.00503065	0.00825828	0.0398965	0.00766164	0.00807012	0.00746459	0.00430922	0.00506505	0.00628785	0.0075002	0.0108516	0.00433785	0.00806379	0.039739	0.00582102	0.0112912	0.0109246	0.00510882	0.0068204	0.00712239	0.00474956	0.00462763	0.0144665	0.00489575	0.00725793	0.00658096	0.00439575	0.0066009
DG 38:2/18:0	0.00666187	0.00883418	0.00650764	0.00495624	0.00536561	0.00517157	0.00835494	0.0136813	0.00510571	0.00296705	0.00749999	0.00420288	0.00655662	0.0049426	0.00680943	0.0029176	0.00249039	0.00880543	0.00584405	0.00558475	0.00506219	0.00444607	0.00869199	0.0228329	0.00582607	0.00754746	0.00612098	0.00406845	0.00306756	0.00618083	0.00721641	0.00864763	0.00309324	0.0060311	0.0407091	0.00416655	0.00777365	0.006772	0.00531632	0.00538784	0.00568999	0.00343027	0.005248	0.00725756	0.00451872	0.00471381	0.00609645	0.00299872	0.00482402
DG 38:2/18:1	0.0483184	0.0538287	0.0404124	0.0200675	0.0336146	0.0441094	0.0627631	0.0966162	0.0278929	0.0154762	0.143711	0.0276394	0.0417463	0.0335829	0.033432	0.0176779	0.0162951	0.0542495	0.0463488	0.0318232	0.0332114	0.018794	0.0418575	0.193375	0.0296701	0.0335452	0.0378973	0.0158163	0.0198258	0.0318585	0.0303461	0.0418911	0.0114763	0.0411802	0.184611	0.021735	0.0593957	0.057456	0.0348567	0.0310048	0.0303919	0.0238869	0.0254777	0.0649252	0.0212367	0.0399839	0.026735	0.0185215	0.0288301
DG 38:3/18:0	0.0103282	0.0121796	0.0147051	0.0111259	0.00977259	0.00946665	0.0142315	0.0284466	0.00987052	0.00817144	0.0146164	0.0124441	0.0144224	0.0115143	0.0104978	0.00885387	0.00622634	0.0179195	0.0157234	0.0153058	0.0101576	0.0105061	0.0148122	0.0389295	0.0123831	0.0181597	0.0135886	0.00800616	0.00691134	0.0133412	0.0126725	0.0172834	0.0050935	0.0132916	0.0486778	0.00947866	0.0141354	0.0136998	0.00902569	0.009672	0.0102437	0.0108916	0.00916011	0.0117511	0.00882969	0.0110065	0.0116119	0.00647398	0.00955085
DG 38:3/18:1	0.0360411	0.0406005	0.0367415	0.0254226	0.0238757	0.0247483	0.0485346	0.0413111	0.025888	0.0154916	0.0465349	0.0189723	0.0243872	0.0274906	0.0230638	0.0155784	0.0129811	0.0376065	0.0328727	0.0265598	0.0270629	0.0216588	0.0473205	0.0914952	0.0260101	0.0333399	0.0416983	0.0166187	0.0137913	0.0273759	0.0231417	0.0404451	0.0134215	0.0308454	0.174935	0.0184976	0.0353257	0.0363587	0.0256297	0.0229604	0.0234033	0.0166954	0.0222897	0.0386581	0.0209093	0.0251548	0.0280274	0.0132797	0.0254967
DG 38:4/18:0	0.0127947	0.0181092	0.0224975	0.0156345	0.0105654	0.0165453	0.0190321	0.0467764	0.011962	0.00850054	0.0194488	0.0136371	0.0141731	0.012223	0.0131315	0.00840319	0.00626386	0.0137808	0.0200285	0.017377	0.014843	0.0145827	0.0170431	0.0487727	0.0114564	0.0188151	0.014585	0.00948669	0.0100309	0.015575	0.0177819	0.0192229	0.00662712	0.0169994	0.0536794	0.0109818	0.020083	0.0137661	0.00724223	0.0130989	0.0150508	0.0157313	0.011218	0.00934343	0.0179316	0.00992523	0.017787	0.00774264	0.0140891
DG 38:4/18:1	0.049337	0.0688564	0.0702509	0.0440153	0.0325807	0.042449	0.0733573	0.0928617	0.0390806	0.0190698	0.0842983	0.0330981	0.0384617	0.0518056	0.0468157	0.0338473	0.0184139	0.0497947	0.062901	0.0716787	0.047191	0.0502436	0.0656491	0.192862	0.0456553	0.0629943	0.0867345	0.0291978	0.0243517	0.0540822	0.0552438	0.0757423	0.0195226	0.051229	0.206392	0.0355583	0.0789518	0.0858726	0.0389508	0.0437536	0.0444978	0.0540232	0.0396881	0.044609	0.055757	0.0609427	0.0590009	0.0170937	0.0501455
DG 40:4/18:0	0.00173496	0.00266346	0.0028878	0.00223207	0.00191108	0.00268619	0.00273126	0.00592256	0.00173111	0.00102479	0.00235693	0.00268548	0.00232174	0.00151462	0.00221509	0.00153909	0.000236051	0.00229261	0.00302571	0.0028898	0.00190604	0.00125588	0.00302689	0.00651666	0.00196739	0.00267786	0.00259288	0.0011567	0.000862136	0.00183171	0.00270604	0.00278248	0.000448954	0.00113349	0.012152	0.00148846	0.00287095	0.00304844	0.00112967	0.00168084	0.00254203	0.00128997	0.00177165	0.00148806	0.00158243	0.00182942	0.00154543	0.000456951	0.00200426
DG 40:4/18:1	0.00118899	0.00273126	0.00263629	0.0014337	0.00111653	0.00177167	0.00292394	0.00293868	0.00138165	0.000904579	0.00329463	0.00174015	0.0010962	0.00212071	0.00126836	0.0011534	0.000822829	0.00325549	0.00278873	0.00192346	0.00133525	0.00192162	0.00253176	0.0123604	0.00189703	0.00207168	0.00306257	0.00105392	0.00100822	0.00161075	0.00214255	0.00215902	0.000497893	0.00187365	0.00506691	0.001159	0.00264282	0.00257774	0.00108935	0.00101505	0.00178969	0.00102469	0.0017734	0.0011847	0.00308786	0.00144105	0.0026831	0.000408822	0.00197298
DG 40:5/18:0	0.00468583	0.00435234	0.00379621	0.00451002	0.0034641	0.00361984	0.00423797	0.00789904	0.00199303	0.00234939	0.00458614	0.00274917	0.00231822	0.00297988	0.00243935	0.00194908	0.00115084	0.00529105	0.00526987	0.00407363	0.00254689	0.00352141	0.00389319	0.00844039	0.00298726	0.00348657	0.00468767	0.00142347	0.00150698	0.00255358	0.0044206	0.00571541	0.0016826	0.00519906	0.0211061	0.00220751	0.00416665	0.005882	0.00249351	0.00477634	0.00396055	0.00391134	0.00241469	0.00265397	0.00302745	0.00336068	0.00600253	0.00188067	0.00262937
DG 40:5/18:1	0.0092414	0.014091	0.0190731	0.0103881	0.00797424	0.0139874	0.0206521	0.0234851	0.00876361	0.00510609	0.0163742	0.00962982	0.00953111	0.00896318	0.0111771	0.00652099	0.00280978	0.0108797	0.0148679	0.0220345	0.00845141	0.0109899	0.0210803	0.0382945	0.0092936	0.015716	0.0218843	0.00512802	0.00349859	0.00963856	0.0127874	0.0174691	0.00329131	0.0116719	0.078183	0.00977792	0.0180087	0.0206783	0.00685185	0.00947286	0.01478	0.0121607	0.0145116	0.00769117	0.0152233	0.0121798	0.0123696	0.00194652	0.0117812
DG 40:6/18:0	0.0101813	0.00563055	0.0022882	0.00580729	0.00433286	0.00325785	0.00792542	0.0116428	0.00237778	0.00312685	0.00571816	0.00282722	0.00181452	0.00250603	0.00289154	0.00247848	0.00202231	0.00823529	0.00627278	0.00257425	0.00553938	0.00353597	0.00296697	0.0139948	0.00152902	0.00431685	0.00315776	0.00154883	0.00289348	0.00238927	0.0110219	0.00826666	0.00143702	0.0068804	0.0218971	0.00221521	0.00400117	0.00555256	0.00354847	0.00601368	0.00438001	0.00520619	0.00184741	0.00354554	0.00321709	0.00257965	0.00609195	0.0035212	0.00315599
DG 40:6/18:1	0.0407342	0.0371761	0.0301473	0.0305773	0.0228524	0.0297686	0.0371239	0.0392714	0.0156649	0.0136783	0.0455195	0.0178844	0.0170921	0.0236926	0.0241915	0.0152038	0.00694973	0.0266597	0.0449385	0.0317007	0.0390616	0.0296297	0.0313611	0.0586913	0.0167898	0.0277077	0.0552555	0.0104222	0.0126449	0.0168158	0.0314668	0.0459351	0.0118848	0.0356761	0.148458	0.0226389	0.0368741	0.0538416	0.0227505	0.0445772	0.0287996	0.0373464	0.0237235	0.0231421	0.0225824	0.0250177	0.0449685	0.0141908	0.020488
TG 48:0/16:0	0.527252	1.39602	1.72065	0.263565	0.820031	0.50123	1.28865	10.3994	0.115998	0.106382	0.481648	0.970647	1.4208	0.162635	0.562996	0.313934	0.373917	2.93179	1.72062	2.85291	0.213865	0.336336	0.434458	5.50399	0.75937	1.64745	0.118265	1.50458	0.488066	0.919869	1.47283	1.85075	0.125828	0.285885	6.07004	0.191447	2.05454	1.20673	0.748644	0.385584	1.37147	0.332843	0.339238	2.85141	0.711642	1.02045	2.82508	0.0345768	0.832214
TG 48:1/16:0	0.347561	1.17766	0.979888	0.146896	0.621752	0.190321	0.968416	6.10829	0.112897	0.0715577	0.34091	0.807261	1.08791	0.243276	0.545084	0.212022	0.230444	2.13724	1.03957	2.24562	0.221713	0.252898	0.412903	4.13657	0.494384	1.01761	0.170345	0.811845	0.338004	0.480924	1.11654	1.08825	0.0917294	0.242851	4.99189	0.141979	1.23181	1.20668	0.508343	0.293052	1.04679	0.327775	0.348947	2.22189	0.495946	0.704046	1.3678	0.0479149	0.410704
TG 50:0/16:0	2.41475	4.88425	5.61806	0.986358	3.13645	1.56773	4.1327	27.8543	0.583362	0.281548	1.7527	3.9695	5.20206	0.797794	1.9895	1.28827	1.39162	8.21467	5.70288	7.5716	1.07314	1.53003	1.86017	19.7355	2.20829	5.24776	0.593486	4.1182	1.47868	3.51141	4.88398	5.42588	0.481038	1.68269	9.8889	0.690834	6.69935	3.80733	2.49761	1.24178	3.83332	1.21987	1.38459	7.96573	2.05588	3.4889	8.27993	0.150377	2.65333
TG 50:1/16:1	0.051298	0.179781	0.126624	0.0244545	0.0844692	0.0267226	0.0816119	0.934056	0.0169966	0.010351	0.0415743	0.138945	0.120055	0.0311168	0.0766287	0.0345676	0.0302317	0.284994	0.145902	0.265561	0.0252352	0.0334901	0.0438987	0.971746	0.0667762	0.178713	0.0166385	0.102237	0.0415194	0.079597	0.213659	0.180267	0.00994795	0.0395115	0.696394	0.0158883	0.180142	0.0983206	0.0581684	0.0439432	0.166062	0.0406289	0.0456608	0.187735	0.0626768	0.0888699	0.175047	0.00373599	0.0611379
TG 50:2/16:1	0.648812	1.70345	1.25382	0.319744	0.722312	0.606961	1.02693	3.79405	0.323567	0.197078	0.795861	1.3558	1.0518	0.675933	0.990587	0.467596	0.479025	2.12332	1.29932	2.27945	0.51655	0.391974	0.582767	7.35359	0.82356	1.37345	0.515944	0.806464	0.476859	0.942763	1.49925	1.5265	0.204327	0.404171	6.09701	0.398715	1.66162	1.60433	1.14481	0.619576	1.23317	0.794895	0.804148	2.27821	0.644525	0.936245	1.34068	0.084667	0.513047
TG 50:3/16:1	2.042	4.92256	4.16895	1.07526	2.1095	1.84002	2.93169	9.81307	1.24364	0.606305	2.00274	4.42031	3.0157	2.51924	2.9983	1.71087	1.75776	5.3468	3.67799	5.87014	1.73918	1.25767	1.86359	18.0779	2.61945	3.73561	1.79451	2.48846	1.45171	2.48827	3.85424	4.06667	0.903704	1.21995	13.364	1.47895	5.03468	3.91442	3.40637	1.81187	2.944	2.07308	2.7203	6.96127	1.92308	2.63656	3.5004	0.252296	1.5143
TG 52:0/18:0	2.81661	5.40521	6.04157	0.863616	4.00224	0.999861	4.68245	54.2429	0.682034	0.172649	2.9287	3.9921	6.82081	0.667166	2.16017	0.801968	0.771426	9.97531	6.40235	7.71964	1.18717	2.43942	2.18009	29.8009	2.22062	4.2941	0.611762	4.4315	1.02736	4.81782	4.30457	5.19649	0.327457	1.48304	5.95893	0.52168	8.49869	3.7468	1.67542	1.16412	3.75556	0.794476	1.11649	8.88973	1.81377	4.43912	10.0331	0.185404	3.83844
TG 52:1/18:0	5.33432	10.9265	10.1146	2.13051	6.83835	4.11855	6.99739	54.4031	1.97519	1.05486	10.1605	7.08967	7.91279	2.43008	6.10508	2.53413	2.32377	13.5887	9.53507	12.2972	3.11213	4.50259	5.19034	44.5302	4.77854	9.65123	2.82226	5.91317	2.78799	7.2456	8.8584	9.8239	1.23295	3.48854	20.8472	1.84813	10.8178	7.78894	4.33162	3.39249	7.7197	3.28376	2.83611	13.797	3.5713	7.10257	10.4871	0.941852	5.67494
TG 52:2/18:0	1.07086	2.1682	1.95448	0.546439	1.52219	0.849723	1.55358	16.3922	0.542652	0.330815	2.25091	0.88486	1.07155	0.546134	1.08119	0.357566	0.394229	2.67993	2.13795	2.23896	0.659231	0.86261	1.08572	8.17155	0.981251	2.02194	0.623332	1.22592	0.557585	1.84654	1.91887	2.21353	0.318276	0.691083	7.53916	0.471676	2.13172	1.70261	0.926418	0.894024	1.64592	0.84138	0.687842	2.41464	0.586921	1.40124	1.97055	0.199052	0.942432
TG 52:3/18:1	5.74062	9.56251	8.50623	2.56333	6.24334	4.7798	7.14587	35.4077	2.73688	2.02077	12.7767	3.68141	4.44919	3.19097	5.37678	1.86923	2.13668	10.3011	9.32371	8.86628	3.60247	4.20149	5.87748	32.133	4.41721	7.82134	4.32453	5.00695	2.71693	7.86433	6.5331	8.34573	1.79214	3.42819	30.5748	2.855	9.10406	8.33063	5.3836	4.14036	5.99821	4.5102	3.55987	11.7195	2.63612	7.03469	7.79416	1.30814	4.35266
TG 52:4/18:1	2.37958	4.40101	3.17275	1.0234	2.68628	1.57742	3.00281	10.7021	1.32835	0.716994	5.71591	1.54037	2.05315	1.56956	2.10616	0.881291	1.02132	3.51401	3.59981	3.01556	1.67464	1.72756	1.83589	12.4862	1.86833	2.87634	1.91388	2.01788	1.24789	2.66708	1.98995	3.00351	0.931806	1.35387	8.50537	1.29566	3.55739	3.01164	2.04029	1.61084	1.98044	1.25176	1.49562	5.01003	1.00703	3.27901	2.69188	0.533741	1.81506
TG 52:5/18:1	0.464288	1.18773	0.778869	0.224093	0.529512	0.247132	0.633986	2.0597	0.282498	0.122575	1.2413	0.379203	0.444717	0.321307	0.447406	0.189796	0.212678	0.706867	0.8518	0.739499	0.384313	0.40259	0.377269	2.87468	0.374896	0.653954	0.438058	0.467906	0.295931	0.513187	0.400317	0.663982	0.209096	0.28768	1.22136	0.259429	0.846408	0.633225	0.361629	0.377467	0.460845	0.275925	0.288423	1.11842	0.244167	0.809798	0.562774	0.113273	0.369377
TG 52:5/20:4	0.122278	0.411309	0.53583	0.101098	0.157852	0.127027	0.331499	1.55971	0.119946	0.0329308	0.24098	0.578353	0.329572	0.15662	0.19594	0.126719	0.134244	0.442914	0.386226	0.941365	0.105491	0.152058	0.230462	2.0986	0.213904	0.460485	0.135066	0.212871	0.109569	0.250421	0.397345	0.401324	0.0501436	0.116799	0.615162	0.1049	0.409921	0.351341	0.108704	0.127708	0.426589	0.247979	0.173528	0.347745	0.321601	0.256514	0.326404	0.0250417	0.165846
TG 54:0/18:0	0.8821	1.63844	1.93276	0.24905	1.49482	0.249391	1.92223	66.882	0.272502	0.0361201	2.00396	1.10594	2.44689	0.176484	0.729341	0.188338	0.165447	3.64241	2.45518	2.02574	0.403732	1.2731	0.73557	15.1993	0.661682	1.05918	0.193919	1.57029	0.270719	1.9606	1.26187	1.62756	0.11049	0.421996	1.22911	0.158768	3.33242	1.27428	0.329873	0.397298	0.903225	0.190641	0.276617	3.66761	0.4919	1.40147	4.45856	0.0768417	1.30449
TG 54:1/18:0	4.23515	7.6619	7.2631	1.3951	6.36619	1.76202	6.09487	107.105	1.58858	0.351977	11.4806	4.3827	7.07434	1.27748	4.45854	1.05137	0.934619	11.3544	9.2407	7.53493	2.41851	5.23992	3.4645	46.9446	3.07501	5.24157	1.59739	4.74849	1.65363	6.61672	5.55761	6.17407	0.659673	2.29992	7.21681	0.906682	9.49426	4.98622	2.11078	2.45047	4.18387	1.31467	1.32271	11.7051	2.36605	6.0218	9.50836	0.704771	5.94519
TG 54:2/18:0	5.61185	8.36429	7.71977	2.09705	6.791	3.48227	6.19418	70.4154	3.03307	1.12669	22.3062	3.39047	5.73104	2.32633	4.9904	1.37954	1.46584	8.12558	10.2716	6.17004	3.62607	5.44919	4.04765	38.0883	3.83368	5.4735	3.12981	4.10338	2.61246	7.48053	5.01884	6.19133	1.68897	3.09962	13.6153	2.12767	7.85235	5.75601	3.34387	3.44019	3.97641	2.43312	2.21242	11.1953	2.20731	6.25905	6.3898	2.14918	6.09462
TG 54:3/18:0	1.32555	1.93906	1.94362	0.620681	1.83907	0.694047	1.56395	19.1915	0.783807	0.354227	4.14074	0.558561	1.08133	0.48215	0.938194	0.322637	0.340337	1.81597	2.50755	1.48228	0.791206	1.18482	1.06006	7.40506	0.988167	1.47399	0.659293	1.0996	0.591015	2.26453	1.23289	1.51988	0.511964	0.788605	5.24371	0.529476	1.72488	1.47187	0.795447	0.990281	0.968857	0.652941	0.514432	2.25048	0.45344	1.48024	1.53524	0.467368	1.24838
TG 54:4/18:1	3.41013	4.36322	4.29443	1.32737	3.56344	2.09898	3.8396	23.2994	2.15767	1.09532	12.0886	1.16714	2.56738	1.43168	2.3035	0.859884	1.01535	3.68465	5.43417	3.21301	2.13504	2.94144	2.87412	17.9457	2.37007	3.19827	2.1537	2.12671	1.57396	5.3266	2.2825	3.45412	1.44805	1.9982	10.7628	1.47992	4.10196	3.60035	2.21478	2.24947	2.02822	1.52825	1.46281	5.78839	1.04135	3.79389	3.21092	1.77064	3.09424
TG 54:4/20:4	0.0663096	0.135793	0.181044	0.0572684	0.0811769	0.057571	0.0942241	0.914388	0.0384024	0.0206048	0.134127	0.148377	0.0961508	0.0347203	0.06923	0.0402532	0.0469855	0.166954	0.18881	0.223973	0.0467127	0.0737576	0.0821805	0.691579	0.0704833	0.181568	0.0449734	0.0755312	0.0419078	0.128554	0.17392	0.164986	0.0182814	0.0646075	0.352656	0.0356406	0.148947	0.116607	0.0425665	0.0571482	0.1501	0.0794529	0.0507724	0.101637	0.0888965	0.0908567	0.167572	0.0150259	0.0929239
TG 54:5/18:1	2.66111	3.81668	3.88516	1.25671	3.13633	1.68493	3.18788	17.4091	1.97936	0.897711	10.4761	1.05523	1.85893	1.14874	1.85473	0.828114	1.02878	2.90994	3.6631	2.39223	1.68249	2.22625	2.79402	11.4919	1.90812	2.97456	1.79203	2.13024	1.54237	5.33945	1.62232	2.78129	1.51361	1.91297	6.31072	1.2231	3.08797	3.72531	1.68917	1.88823	1.49394	1.15205	1.0338	4.50418	0.8339	3.34802	2.53768	0.887334	2.34421
TG 54:5/20:4	0.375561	0.773544	1.08112	0.276372	0.37539	0.376229	0.596526	3.31483	0.255789	0.126422	0.965135	0.72396	0.461934	0.233445	0.420869	0.234885	0.234456	0.85055	0.794498	1.33365	0.274438	0.452727	0.537852	3.94975	0.392478	0.942701	0.338389	0.390952	0.245142	0.830963	0.854425	0.966126	0.103393	0.342509	1.66038	0.214376	0.786758	0.690317	0.259699	0.340691	0.862072	0.624179	0.287567	0.533582	0.486624	0.563244	0.770654	0.0970891	0.489787
TG 54:6/18:1	1.27901	2.35787	1.73048	0.534846	1.65682	0.616675	1.65454	6.75034	0.826779	0.291892	4.76882	0.559918	0.761462	0.499653	0.826496	0.382904	0.500054	1.56941	1.56096	1.25214	0.860105	1.09316	0.954372	4.61113	0.781098	1.60871	0.87537	1.08222	0.769806	3.0599	0.606882	1.42281	0.643846	0.803858	2.38659	0.555334	1.49013	2.22918	0.647715	0.913155	0.774235	0.522291	0.472987	2.10292	0.392883	1.88815	1.21705	0.457602	0.961598
TG 54:6/20:4	0.511085	1.01714	1.88113	0.483956	0.546583	0.666216	0.817145	4.8228	0.478397	0.214605	1.17606	1.20504	0.700938	0.380565	0.646051	0.360501	0.410617	1.2109	1.06916	1.74139	0.395088	0.761956	0.930799	4.46075	0.571603	1.48888	0.532996	0.703644	0.349435	1.20848	1.17435	1.24669	0.20154	0.490624	1.72336	0.382422	1.10922	0.805427	0.332144	0.512411	1.06508	0.782541	0.472755	0.684018	0.706163	0.759307	1.05674	0.135713	0.704169
TG 54:7/18:1	0.260349	0.518873	0.265124	0.107916	0.265104	0.0589356	0.27586	1.03007	0.109965	0.0377737	0.837153	0.123933	0.127981	0.0917814	0.127275	0.0668812	0.0808657	0.316533	0.418009	0.227955	0.191798	0.190427	0.101477	1.01351	0.103723	0.263491	0.136667	0.165851	0.153774	0.503465	0.162482	0.304515	0.08684	0.135243	0.311167	0.0702793	0.249656	0.543574	0.0823832	0.203124	0.185243	0.177682	0.0556469	0.343939	0.079711	0.331409	0.259116	0.0744254	0.122482
TG 54:7/20:4	0.231894	0.43044	0.721504	0.207891	0.174185	0.190474	0.270378	1.31273	0.226824	0.0789363	0.438998	0.63948	0.305865	0.196301	0.274112	0.15319	0.196881	0.471777	0.442259	0.699878	0.201885	0.310478	0.292927	1.8113	0.234156	0.524783	0.24798	0.246203	0.139735	0.43871	0.355853	0.485074	0.0949699	0.205819	0.426037	0.15895	0.474277	0.320213	0.108571	0.216358	0.337447	0.316826	0.19395	0.256554	0.298901	0.292634	0.414515	0.0629036	0.259982
TG 56:3/18:1	0.724184	0.792138	0.765123	0.201675	0.672763	0.4675	0.698504	4.81215	0.479021	0.132977	6.8383	0.353415	0.719555	0.389656	0.479802	0.21875	0.22592	0.662896	1.08532	0.575357	0.537717	0.370172	0.452042	4.54511	0.462731	0.515112	0.435754	0.3146	0.349306	0.7779	0.349541	0.708621	0.255193	0.403333	1.09905	0.305954	0.625416	0.692023	0.487601	0.310785	0.321057	0.249164	0.223358	1.78971	0.181961	0.649839	0.486117	0.294783	0.619575
TG 56:4/18:1	0.259174	0.293619	0.378058	0.128112	0.283008	0.14698	0.280697	1.45721	0.190644	0.0710835	0.742739	0.154386	0.278618	0.145396	0.178392	0.100362	0.0944753	0.270603	0.453017	0.300717	0.191624	0.18846	0.219793	1.567	0.212479	0.268137	0.186945	0.166222	0.112478	0.354387	0.216116	0.299756	0.112194	0.18648	0.555806	0.136776	0.292413	0.277406	0.164112	0.122637	0.159712	0.124151	0.114894	0.381032	0.111951	0.254375	0.258001	0.0953677	0.279787
TG 56:4/20:4	0.0739388	0.131203	0.154388	0.0704238	0.104253	0.055755	0.0730151	0.640895	0.0327614	0.018513	0.115202	0.107869	0.097845	0.0340224	0.0620866	0.0328775	0.0334887	0.10935	0.250269	0.125367	0.0689026	0.0876126	0.0811318	0.527833	0.0586686	0.119655	0.0557687	0.0503816	0.0332034	0.101425	0.174614	0.134556	0.0241273	0.0724482	0.251212	0.0432992	0.131819	0.098003	0.0374088	0.0462405	0.0669192	0.0487944	0.0435265	0.0773719	0.0645916	0.0686899	0.143732	0.0168939	0.093882
TG 56:5/18:1	0.228048	0.353743	0.569666	0.171148	0.271325	0.214098	0.340688	1.60211	0.200766	0.0754393	0.766045	0.259993	0.307292	0.162393	0.25017	0.141692	0.113549	0.327278	0.600789	0.50574	0.203548	0.292839	0.304209	2.07332	0.247543	0.363564	0.262521	0.184017	0.133801	0.437811	0.34327	0.429486	0.0973199	0.217448	0.772052	0.17277	0.410338	0.382043	0.190925	0.141597	0.266025	0.197051	0.197391	0.309867	0.22341	0.297813	0.391406	0.0732038	0.330464
TG 56:5/20:4	0.24466	0.331268	0.523151	0.225762	0.328171	0.176568	0.262064	1.81775	0.141609	0.0770333	0.452038	0.304458	0.313057	0.106799	0.208328	0.126915	0.105048	0.300446	0.575599	0.333173	0.234673	0.345277	0.258377	1.51237	0.206216	0.318464	0.180981	0.163456	0.141394	0.376047	0.347507	0.336329	0.0937621	0.221665	0.68085	0.143006	0.341407	0.269732	0.126759	0.145714	0.199948	0.182135	0.137647	0.211039	0.202421	0.204084	0.404295	0.0913166	0.337365
TG 56:6/20:4	0.278833	0.380341	0.619463	0.186918	0.294307	0.264981	0.33964	2.09834	0.251825	0.0965944	1.05914	0.374028	0.39276	0.164851	0.293485	0.152444	0.152663	0.40389	0.563665	0.452962	0.221303	0.331948	0.319209	2.45858	0.292829	0.383409	0.221828	0.217622	0.192592	0.651755	0.327546	0.41985	0.111157	0.252256	0.698263	0.175408	0.396786	0.341317	0.150265	0.196594	0.287137	0.308825	0.18883	0.311182	0.255382	0.316032	0.415225	0.126525	0.411111
TG 56:7/20:4	0.368591	0.472185	1.12058	0.302561	0.38719	0.508998	0.472543	2.91292	0.479357	0.188594	1.23762	0.644171	0.636797	0.233082	0.40542	0.24108	0.283692	0.520639	0.650753	0.608415	0.267281	0.486722	0.570591	2.37512	0.438905	0.574731	0.326533	0.389345	0.26513	0.996765	0.382729	0.514129	0.204959	0.387348	0.670189	0.323258	0.574822	0.356175	0.175705	0.269957	0.34647	0.366755	0.307696	0.407466	0.383315	0.424717	0.499373	0.1686	0.601574
TG 56:8/20:4	0.352456	0.472983	1.22009	0.305929	0.319724	0.409466	0.343185	2.61275	0.444187	0.164782	0.876376	0.868753	0.493565	0.218081	0.386034	0.237358	0.316746	0.574958	0.580922	0.66773	0.28151	0.529538	0.644976	1.96106	0.330772	0.677705	0.313996	0.371878	0.230606	1.17303	0.356431	0.513145	0.224702	0.393709	0.415638	0.278987	0.533705	0.375117	0.120577	0.275732	0.325211	0.423205	0.23447	0.27038	0.428798	0.347907	0.494846	0.161179	0.482585
TG 56:9/20:4	0.142972	0.211172	0.457329	0.105186	0.084186	0.0794368	0.129957	0.788491	0.130164	0.0380643	0.264176	0.446556	0.124197	0.0775749	0.121713	0.0756006	0.114968	0.224886	0.247829	0.28948	0.118755	0.230001	0.155134	0.772856	0.0982739	0.267676	0.0991661	0.132888	0.0926221	0.41354	0.141147	0.236927	0.0589756	0.126966	0.109203	0.0809565	0.183999	0.191912	0.0232288	0.111928	0.143244	0.229589	0.0795815	0.0780269	0.213221	0.127656	0.199671	0.0453404	0.114147
TG 58:5/20:4	0.021506	0.0269462	0.0393795	0.0139696	0.0200433	0.0133661	0.01702	0.10691	0.0112559	0.00432261	0.072075	0.0256044	0.0213283	0.00991715	0.0129069	0.0102357	0.0108661	0.0211108	0.0529656	0.0223614	0.0161098	0.0181997	0.0203598	0.145956	0.0142248	0.023839	0.0139781	0.00913148	0.0105897	0.0287402	0.0248261	0.0303315	0.00732904	0.0164263	0.0368848	0.0124178	0.0207619	0.0272135	0.00890338	0.00870645	0.0137194	0.0123258	0.00766919	0.0213858	0.0134299	0.0129789	0.0264072	0.00547114	0.0197854
TG 58:6/20:4	0.0124234	0.0104711	0.0237352	0.0108767	0.0123178	0.00924797	0.012004	0.0688866	0.0126391	0.0044246	0.0431091	0.016324	0.0165532	0.00859171	0.0106263	0.00768639	0.00815052	0.0130557	0.0320183	0.0134108	0.0113468	0.0134846	0.0129159	0.0676548	0.0124947	0.0150927	0.00879069	0.00761608	0.00849371	0.0235421	0.0145373	0.0164131	0.0056791	0.0118513	0.0168857	0.00876062	0.0128254	0.0124974	0.00520496	0.00575941	0.00900105	0.00957656	0.00685806	0.0116275	0.0106715	0.00792263	0.0177771	0.00475565	0.0151387
TG 58:7/20:4	0.0102545	0.0109497	0.0274349	0.00962023	0.00957954	0.00672535	0.0109787	0.0731465	0.0103574	0.0034694	0.0253746	0.0172935	0.0123084	0.0065283	0.0083636	0.00666455	0.00679278	0.0128006	0.026513	0.0183573	0.00906377	0.0185818	0.0138237	0.0965366	0.0113068	0.0181899	0.00874711	0.00836607	0.00577081	0.0229796	0.0198556	0.0167533	0.00439704	0.0115435	0.0214857	0.00712616	0.0142453	0.0129436	0.00406536	0.00585233	0.0100965	0.00934543	0.00634573	0.00768843	0.0142498	0.00830331	0.0171136	0.00317338	0.0159749
TG 58:8/22:6	0.561983	0.19237	0.0843894	0.161913	0.285943	0.0811713	0.160622	0.986765	0.0756351	0.0718322	0.810368	0.0958334	0.0886294	0.0961169	0.101654	0.0453549	0.0733107	0.330127	0.380558	0.113994	0.248592	0.119922	0.0758264	1.65621	0.0871944	0.147734	0.0641117	0.0857444	0.125584	0.102257	0.467173	0.356806	0.0517649	0.224577	0.507625	0.0288348	0.161722	0.192787	0.147086	0.164102	0.131353	0.142473	0.028018	0.192064	0.0588022	0.0972485	0.313936	0.16982	0.133082
TG 58:9/22:6	1.09429	0.35406	0.218712	0.392705	0.554301	0.202714	0.293726	1.73923	0.193833	0.193303	1.32328	0.208095	0.206809	0.19763	0.235671	0.0970823	0.183938	0.617625	0.701653	0.244625	0.494045	0.260695	0.220649	2.23163	0.178162	0.312238	0.14599	0.189001	0.242177	0.21835	0.843939	0.67507	0.144551	0.520234	0.62178	0.0721784	0.334099	0.320823	0.237018	0.294714	0.223593	0.274634	0.0628226	0.353069	0.112536	0.173533	0.601044	0.365426	0.300993
TG 60:7/22:6	0.00785108	0.00568443	0.00183086	0.00262917	0.00829669	0.000952285	0.00362711	0.0351877	0.00126789	0.000964916	0.0239202	0.00217152	0.000736226	0.00101036	0.00139001	0.00113701	0.00178313	0.006804	0.011567	0.00290927	0.00487419	0.001613	0.00143418	0.0424332	0.00180285	0.00382359	0.000974481	0.0015827	0.00288758	0.00176747	0.0146379	0.0138782	0.000739185	0.00686345	0.00984018	0.000586927	0.00300953	0.00719431	0.00154477	0.00348813	0.00284135	0.00273599	0.000446047	0.00687273	0.00162395	0.00137603	0.00538199	0.00153108	0.00254906
TG 60:8/22:6	0.00864558	0.0036164	0.00141595	0.00362541	0.00638271	0.000912799	0.00228491	0.0171927	0.00133249	0.00117152	0.0157493	0.00144239	0.00117851	0.00131527	0.00177513	0.00108447	0.00163797	0.00525165	0.00913873	0.00225304	0.00527787	0.00211551	0.00111813	0.0255378	0.00130414	0.00277283	0.00114163	0.00153647	0.00269175	0.00203446	0.0097315	0.00849094	0.000869176	0.0075235	0.00779513	0.000486961	0.00245455	0.00574566	0.00186494	0.00235363	0.00241465	0.00265964	0.000522828	0.00363183	0.0017557	0.00100254	0.00545924	0.00277195	0.00275233
TG 60:9/22:6	0.0124359	0.00424604	0.00299293	0.00577504	0.00648182	0.00157301	0.00273436	0.0207478	0.00209866	0.00199649	0.0126528	0.00363661	0.00238779	0.0030256	0.00237645	0.00154068	0.00305701	0.00697345	0.0111538	0.00316416	0.00474086	0.00383801	0.00212009	0.038981	0.00279976	0.004607	0.00164422	0.00271792	0.00313321	0.0030683	0.0156918	0.0111359	0.00141334	0.00684747	0.0128897	0.000967756	0.00376848	0.00656988	0.00301544	0.00347921	0.00327081	0.00384778	0.000838641	0.00386983	0.00242469	0.00188978	0.00931959	0.00328482	0.00387514
Cer d18:0/16:0	0.00674341	0.00310467	0.00435746	0.00423121	0.00288544	0.00463572	0.00477102	0.00532833	0.0030606	0.00205016	0.00339279	0.00492099	0.00655991	0.0020035	0.00316244	0.00311059	0.005118	0.00256199	0.00422652	0.00215423	0.00307734	0.00215613	0.00078774	0.00337013	0.00211298	0.00357965	0.00313745	0.00162108	0.00148473	0.00542258	0.00190333	0.00322057	0.00312965	0.00361476	0.00213964	0.00192176	0.00262605	0.00281024	0.00288449	0.00276408	0.00113228	0.00248453	0.00202129	0.00298472	0.00297744	0.00315752	0.00361572	0.001927	0.00256654
Cer d18:0/16:1	0.00102721	0.000901373	0.000625359	0.00178281	0.000839899	0.00117484	0.000626	0.000743721	0.00135093	0.000664809	0.00115457	0.00131235	0.0011799	0.00084385	0.000738897	0.000801721	0.00114079	0.00136011	0.000659749	0.000596623	0.00118278	0.000542776	0.000571176	0.0017153	0.000501468	0.00140897	0.000352494	0.000620158	0.00116587	0.000516632	0.000585631	0.000108225	0.000921393	0	0.00101338	0.00128287	0.00058821	0.000312461	0.000468099	0.000721607	0.00118151	0.00269419	0.00086089	0.00093521	0.00055468	0.000364712	0.000565211	0.000424904	0.000775239
Cer d18:0/18:0	0.00378227	0.00198752	0.00201299	0.00235091	0.00239374	0.00304361	0.00134833	0.00170971	0.00141365	0.00219493	0.00111314	0.0043854	0.00310132	0.00144822	0.00342138	0.00237117	0.00197926	0.00236984	0.00227638	0.00165437	0.0022327	0.00068139	0.0020501	0.00278358	0.00134635	0.00254844	0.00111888	0.00110027	0.00135721	0.00187977	0.00162371	0.00114696	0.00110501	0.00118847	0.00236654	0.00162009	0.00209082	0.0012551	0.001948	0.00123621	0.000562322	0.00755739	0.00704003	0.00165522	0.0013362	0.00108762	0.00188992	0.000635607	0.00234081
Cer d18:0/18:1	0.000501147	0.00105117	0.000374038	0.000503235	0.000103071	0.000694203	0.000523763	0.000329512	0.00048555	0.000440488	0.000974711	0.000670242	0.000868499	0.000485072	0.0009712	0.000436136	0.000719645	0.000342174	0.000617346	0.000476008	0.000697943	2.513e-05	0.000102608	0.000962403	0.000123366	0.00092561	0.000100022	0.000703511	0.00053073	1.25292e-05	0.000464937	0.000198743	0.000712684	0.000335361	0.000442252	0.000572895	6.10658e-05	4.04324e-05	0.000342987	0.000687767	0.000338501	0.000636089	0.000523545	0.000735384	0.000335021	0.000229972	0.000288886	0.000483874	0.000468658
Cer d18:0/20:0	0.00314504	0.00192734	0.00122793	0.00161114	0.00103683	0.00278326	0.000804682	0.00115253	0.000743278	0.00112403	0.00166371	0.00431365	0.00175382	0.00111087	0.00234618	0.00214815	0.00121428	0.00165336	0.00217491	0.000936588	0.00224364	0.000549649	0.00099886	0.00165255	0.00233186	0.00343424	0.00180817	0.00204063	0.00134839	0.00103703	0.000941831	0.00147867	0.00137553	0.000671188	0.00169514	0.0013966	0.00101239	0.000691443	0.00105698	0.00105303	0.000611807	0.00266608	0.000803474	0.00182667	0.00102102	0.000993693	0.00093348	0.00105922	0.00160593
Cer d18:0/20:1	0.000788426	0.000793177	0.000283773	0.000379526	0.000300251	0.000455306	0.000297555	0.000501372	0.000581243	0.000267704	0.00082502	0.000395347	0.000239144	0.000260448	0.000768246	0.000106085	0.000184117	9.907e-05	0.000361423	0.000356148	0.000240244	0.000595739	0.000297794	0.000444066	0.000215538	0.000699179	0.000679994	0.000649593	0.000345722	0	0.000414431	0.000487779	0.000515667	0.000203871	0.000420997	0.000403264	0.000733243	2.48457e-05	0.000176092	0.000113105	0.000392888	0.00132828	0.000435308	0.000646957	0.000135064	0.000191996	0.000532429	0.000140209	0.00022071
Cer d18:0/22:0	0.0154829	0.0084458	0.0108151	0.00985193	0.00643383	0.0182102	0.00518833	0.0133102	0.00712042	0.00418456	0.0104681	0.0157007	0.0136415	0.0065832	0.0136878	0.0138176	0.0101659	0.0121291	0.00754875	0.00843629	0.00897001	0.00375411	0.00866709	0.00704079	0.00904914	0.018262	0.00627992	0.0105327	0.00880139	0.0130151	0.00682917	0.0135043	0.00979535	0.00610424	0.00641741	0.00737227	0.0073445	0.0103347	0.00435658	0.00887769	0.00665938	0.00815651	0.00278865	0.0140498	0.00510801	0.00664271	0.00830348	0.00673274	0.00815769
Cer d18:0/22:1	0.000657681	0.00180791	0.000889819	0.000900574	0.000777914	0.00104007	0.000408224	0.000506431	0.00039218	0.000466742	0.000900625	0.00135327	0.000921922	0.00121813	0.00182112	0.00130993	0.000480659	0.00145284	0.000860749	0.000737416	0.000700451	0.000568025	0.00130269	0.00134486	0.000555873	0.000660581	0.00178766	0.00119974	0.00102522	9.12746e-05	0.000235539	0.00123141	0.00119142	0.000672006	0.0006011	0.00050156	0.000949719	0.000460683	0.000561337	0.00142355	0.000711582	0.00053271	0.000553818	0.00108006	0.00110751	0.000373578	0.000940888	0.000424409	0.000795662
Cer d18:0/24:0	0.015585	0.0146822	0.0133392	0.0243112	0.0103656	0.025331	0.00611175	0.015387	0.0107954	0.0046425	0.0186559	0.0253126	0.0127194	0.00978549	0.0150302	0.0248542	0.0186462	0.0215501	0.0102237	0.0134242	0.0135522	0.00560075	0.0147456	0.0108148	0.0099089	0.0234233	0.014368	0.0164788	0.0122425	0.0131401	0.013371	0.0226079	0.0112231	0.0110873	0.00829297	0.00847407	0.00893006	0.0139141	0.00742452	0.00964781	0.00901812	0.0114756	0.0441507	0.0193537	0.0102789	0.0104557	0.0165169	0.0103242	0.00955871
Cer d18:0/24:1	0.0093523	0.00783977	0.0113577	0.0118187	0.00702427	0.0125615	0.00630974	0.00898104	0.00550888	0.00434224	0.00628841	0.0207249	0.0160355	0.00881083	0.0185824	0.0123588	0.0114703	0.0150784	0.0144658	0.0108032	0.014308	0.00790355	0.0100433	0.0140066	0.01114	0.0190528	0.0100808	0.0111604	0.0102364	0.00838141	0.00855186	0.0109656	0.0114895	0.0102422	0.0101758	0.0108884	0.00753746	0.0133796	0.00752784	0.00768921	0.00500692	0.0093338	0.00511403	0.0105716	0.00670649	0.00882435	0.0137666	0.0103744	0.00807664
Cer d18:0/26:0	0.0008929	0.000779534	0.00156022	0.00104802	0.000722162	0.000711456	0.000632511	0.00063521	0.00126729	0.00041079	0.00133025	0.00189161	0.000341152	0.000782917	0.00109317	0.00059507	0.000544183	0.000701654	0.000525798	0.00126324	0.000683417	0.00085239	0.000714231	0.00103654	0.000507715	0.00117586	0.00064834	0.000496727	0.000336968	0.000310063	0.00106971	0.000494759	0	0.00154125	0.00109666	0.000327154	0.000559535	0.00031458	0.000269537	0.000366683	0.000411906	0.000472246	0.000551904	0.00136873	0.000580315	0.000369725	0.000490771	0.000252686	0.000306386
Cer d18:0/26:1	0.00148299	0.00209632	0.00242162	0.000660087	0.00110334	0.00161554	0.000694662	0.00115964	0.000902971	0.000513905	0.00109079	0.00308453	0.00277488	0.00115875	0.00341317	0.00154361	0.0019587	0.00126274	0.00289979	0.00192331	0.00272557	0.00149125	0.00146501	0.00165941	0.000690901	0.00150645	0.000867019	0.00125427	0.00129892	0.000126804	0.00178716	0.000951216	0.00229422	0.00100162	0.00268254	0.00238156	0.00161546	0.00163637	0.000874815	0.00150308	0.00125152	0.00139585	0.00129361	0.00203121	0.00113119	0.000561131	0.00216934	0.000744015	0.00115477
Cer d18:1/16:0	0.192205	0.0880072	0.19943	0.106935	0.11968	0.13326	0.12998	0.152284	0.1162	0.0783869	0.0992313	0.205447	0.195192	0.119783	0.135848	0.132216	0.134231	0.123249	0.179374	0.11712	0.169849	0.108011	0.157613	0.165192	0.073329	0.137792	0.162335	0.100058	0.103459	0.177153	0.0739781	0.0852861	0.129206	0.120509	0.102955	0.113768	0.0989466	0.0956368	0.088325	0.0696478	0.0555737	0.0745792	0.0782959	0.121677	0.0727447	0.0857715	0.113812	0.0727278	0.10224
Cer d18:1/16:1	0.0225318	0.0155715	0.0163033	0.0180189	0.0146286	0.0184072	0.0179158	0.0198366	0.0239229	0.0163716	0.0162658	0.0176203	0.0170908	0.0200942	0.0234453	0.0191788	0.0186304	0.0196292	0.0210993	0.0172564	0.0191885	0.0152241	0.0170011	0.0176993	0.0157994	0.0204017	0.0185624	0.0187336	0.0173435	0.0187546	0.016626	0.0184693	0.0149404	0.0186796	0.0206871	0.0160869	0.0194067	0.0188093	0.0205708	0.0213785	0.015075	0.0288493	0.0166322	0.0183593	0.015365	0.0180941	0.0194737	0.0153118	0.0195788
Cer d18:1/18:0	0.0238105	0.0212293	0.0416942	0.0201468	0.0398557	0.0323727	0.0312853	0.0276391	0.0169592	0.0304172	0.0141824	0.0714658	0.0576248	0.0313838	0.0542098	0.0308917	0.0221025	0.0384453	0.0368303	0.0408873	0.0470956	0.0305676	0.0439456	0.0668817	0.0222345	0.0629942	0.0422976	0.0293636	0.0241593	0.0380713	0.0207439	0.0272811	0.028664	0.0232795	0.0424173	0.0262259	0.0302429	0.0231474	0.0224449	0.0188641	0.0171079	0.0168374	0.0215498	0.0258159	0.0152502	0.0205009	0.0264153	0.0139574	0.0347596
Cer d18:1/18:1	0.00245419	0.00143943	0.00301544	0.00263735	0.00231154	0.00225205	0.00261349	0.00173397	0.00177445	0.00222212	0.000793754	0.00784214	0.0093995	0.00177566	0.00548591	0.00256294	0.00215475	0.00287416	0.00378613	0.00410996	0.00415381	0.00308336	0.00380626	0.00419271	0.00122653	0.00456245	0.00507511	0.00248997	0.0025556	0.00250598	0.00234592	0.00193101	0.00193028	0.00298423	0.00321903	0.00369597	0.00304394	0.00208417	0.00209783	0.00198505	0.000882089	0.00111933	0.00210154	0.00479751	0.00138599	0.00267641	0.00226473	0.001965	0.0028758
Cer d18:1/20:0	0.0405434	0.0225049	0.0533691	0.0263389	0.0493815	0.043355	0.0475897	0.0364332	0.0304918	0.0311483	0.0225695	0.0592592	0.0727014	0.0450874	0.0541195	0.0314118	0.0251895	0.0366818	0.0490783	0.0465545	0.0571222	0.0376038	0.0623446	0.0699181	0.0309734	0.0622915	0.0415004	0.0382272	0.0376819	0.0432883	0.0245397	0.0399445	0.0404588	0.0225858	0.0399817	0.0334937	0.0380221	0.0333788	0.0264718	0.0243187	0.0235421	0.0252269	0.0242127	0.0447761	0.0211344	0.0289585	0.0371622	0.018206	0.0399566
Cer d18:1/20:1	0.00153111	0.00148719	0.00250583	0.00283728	0.00130709	0.000973527	0.00176004	0.00240247	0.00182796	0.00197833	0.00108934	0.00578189	0.00590031	0.00218177	0.00464145	0.00246566	0.00177671	0.00303765	0.00461382	0.00418316	0.00294509	0.00211427	0.00322243	0.00362739	0.00153685	0.00465159	0.00358578	0.000935755	0.00181164	0.00275116	0.00178923	0.00247499	0.00188448	0.00265133	0.00338007	0.00242053	0.00232611	0.00221039	0.0009197	0.00141835	0.00112534	0.00112862	0.00106818	0.00217079	0.00151895	0.00135133	0.00175095	0.0014585	0.00088649
Cer d18:1/22:0	0.488132	0.211502	0.489439	0.186668	0.311783	0.455216	0.261648	0.364551	0.278592	0.128946	0.330904	0.517658	0.630291	0.276084	0.377323	0.359812	0.319411	0.291397	0.381751	0.391285	0.358392	0.283789	0.484954	0.350979	0.209754	0.472123	0.388326	0.342798	0.27495	0.407538	0.179907	0.466486	0.292796	0.256509	0.295768	0.265829	0.250744	0.255205	0.165531	0.179876	0.174342	0.188951	0.162581	0.410339	0.166659	0.247813	0.276906	0.140289	0.251605
Cer d18:1/22:1	0.022465	0.0141495	0.0313599	0.0224105	0.0162863	0.0160276	0.0161393	0.0241604	0.0154147	0.0103086	0.0172748	0.0541861	0.0638015	0.0165549	0.0406934	0.022483	0.0262363	0.0252897	0.0332736	0.0363222	0.0297408	0.0204084	0.0323728	0.0300427	0.014512	0.030853	0.0281828	0.0248804	0.0215338	0.0303293	0.0165345	0.0302554	0.0221117	0.028947	0.0274255	0.0321119	0.0277229	0.0222572	0.00969343	0.017817	0.0115671	0.00983351	0.0082447	0.0300291	0.0148209	0.0192511	0.0205859	0.0133301	0.0160566
Cer d18:1/24:0	1.59035	0.821358	1.42448	0.737929	0.895192	1.49469	0.85419	1.21968	0.885606	0.399788	1.29768	1.65574	1.96744	1.05348	1.08886	1.38948	1.43517	0.893661	1.10762	1.05533	1.08544	0.785326	1.61098	1.12301	0.788399	1.4702	1.28828	1.26361	0.959054	1.41017	0.833246	1.41609	0.99447	0.912591	0.821949	0.920312	0.82189	0.856291	0.615601	0.59498	0.691647	0.641615	0.551072	1.58185	0.633476	0.843768	0.917558	0.554369	0.888836
Cer d18:1/24:1	0.432765	0.22684	0.574981	0.352152	0.344326	0.338195	0.412242	0.354561	0.270713	0.248125	0.267693	0.621209	0.980444	0.49345	0.49945	0.424396	0.420374	0.456636	0.545204	0.504318	0.548191	0.377562	0.534783	0.610935	0.310465	0.594493	0.533977	0.473283	0.393253	0.462173	0.284494	0.418135	0.490537	0.488909	0.565726	0.36388	0.423097	0.442628	0.302636	0.2651	0.204314	0.221931	0.20571	0.455886	0.235378	0.359026	0.41949	0.226198	0.331023
Cer d18:1/26:0	0.0212661	0.0179276	0.0252155	0.0247462	0.0142987	0.0211213	0.0122885	0.0146434	0.0157965	0.00888267	0.0229367	0.0305415	0.0305562	0.0162046	0.0236602	0.0278416	0.022662	0.0199985	0.0188982	0.0213184	0.0211108	0.0140435	0.0207497	0.0194617	0.0111931	0.0226691	0.0254438	0.0195597	0.0176687	0.0239075	0.0225612	0.0153527	0.0249984	0.0171932	0.0145228	0.0279065	0.0164212	0.0181247	0.012505	0.0122805	0.0117222	0.0160176	0.00788192	0.0243268	0.0121046	0.0115339	0.0140136	0.0136006	0.0140642
Cer d18:1/26:1	0.0124796	0.00738654	0.0137273	0.0113456	0.00754887	0.00812671	0.0092226	0.0079479	0.00593432	0.00892594	0.0062711	0.014445	0.0213616	0.0147279	0.0160878	0.0108424	0.00947046	0.0134443	0.0151834	0.0129108	0.0124532	0.00828029	0.00955266	0.0146289	0.0081357	0.012865	0.0109145	0.0106417	0.0103442	0.0131113	0.0118584	0.00580427	0.0104772	0.0133547	0.0139287	0.0101527	0.0135541	0.00936761	0.00894495	0.00831703	0.00496304	0.0102337	0.00484971	0.0110422	0.006214	0.00765511	0.0101136	0.009505	0.00712685
SM d18:1/16:0	58.4483	51.4238	55.0956	47.3827	42.5526	48.3548	47.6359	48.0379	49.7584	42.6352	46.7531	47.4036	39.8611	47.2569	43.6257	47.8537	49.9392	45.9794	52.9496	44.4227	48.4185	41.3973	45.8936	49.5445	51.1879	48.5065	46.2164	44.6293	52.1006	58.7795	49.8902	51.2104	51.8445	59.2888	43.189	51.5925	54.4419	46.3975	44.4686	40.0831	41.2731	57.9264	45.3969	51.8917	43.998	45.2397	46.0755	51.8017	41.3391
SM d18:1/16:1	7.75683	8.13614	7.94648	8.21243	6.95152	8.86954	9.23993	8.0886	9.21146	6.97704	8.75039	9.15347	7.13216	7.20755	7.60454	7.31401	8.61307	8.13368	8.38097	8.12601	8.35636	7.34267	7.75852	8.31782	7.24142	6.87795	7.8896	7.26143	8.54107	8.61066	8.13721	7.46654	7.55891	8.50405	5.97817	8.21152	8.48135	6.71442	6.79582	7.82013	6.97106	7.77395	7.03542	9.44261	6.89526	8.32113	6.52556	7.03055	5.60639
SM d18:1/18:0	23.995	24.5513	28.6395	21.3087	22.9548	26.5883	23.8082	24.5354	23.8061	21.6495	20.6221	30.4709	25.3	24.9912	24.5171	23.354	23.1201	24.2121	25.3287	24.2585	25.9359	22.0531	24.8768	27.1187	26.2517	25.6042	24.9942	23.7735	26.6482	27.661	24.9527	23.1905	25.4869	26.1416	24.4932	26.2075	26.7282	20.808	23.5154	20.5832	19.4313	23.2576	21.2225	28.0556	20.9982	22.6601	21.9105	23.4981	21.7959
SM d18:1/18:1	7.54772	9.17848	8.73616	8.92322	7.64035	9.70584	9.03715	8.20853	8.05354	7.83536	7.78819	9.77671	8.62083	8.74151	8.37994	7.81585	7.49223	8.82545	8.36401	8.72544	9.58754	8.60598	7.91421	10.4436	7.46805	8.36317	8.44766	8.17749	8.15537	10.4221	9.05696	8.44239	9.79346	9.98839	6.66158	9.71169	10.6413	7.15284	8.32082	8.46214	6.90627	8.6283	7.71585	8.75679	7.04403	8.57798	7.09002	9.05844	8.08615
SM d18:1/20:0	25.5151	25.1051	29.8454	20.8807	21.7997	24.9882	21.2385	26.1806	26.105	21.1867	24.7628	26.7347	23.1588	25.8616	25.0447	23.106	25.0762	20.5785	26.5924	22.7899	25.5913	21.2488	24.3996	26.1385	25.3819	25.4533	25.5382	23.6047	26.2551	26.0625	24.695	28.177	26.0989	23.3599	19.7172	26.6184	25.1968	21.1234	21.0343	19.8696	20.7602	23.6067	21.4067	28.4753	19.5775	20.4559	20.3794	20.1684	18.4634
SM d18:1/20:1	3.38877	4.28645	4.03516	5.02382	4.0158	5.36257	5.71615	4.39836	4.633	4.96753	4.29852	4.21017	3.95292	4.00039	4.01184	3.77021	3.3554	4.31322	4.862	4.55049	4.44565	4.56402	4.04453	5.069	4.12021	4.70559	4.55424	4.23242	4.26273	6.33833	4.16506	5.20909	5.16149	4.39435	3.68521	4.88155	5.30729	3.38912	4.68329	4.58689	3.72368	4.1924	4.35516	4.3788	3.11364	3.68597	3.2981	4.7662	4.28878
SM d18:1/22:0	24.3649	23.6567	26.8374	19.1532	20.6836	25.7825	21.9111	24.7062	23.1431	17.1103	25.1295	25.5666	19.8911	19.8089	20.7769	23.1401	23.4856	20.5299	21.6349	19.884	21.202	17.8746	23.0884	23.1671	20.8711	22.7163	22.6883	21.6715	22.2921	26.2878	21.0875	27.3876	21.6803	27.051	16.7551	21.9338	22.6063	18.6567	17.8619	17.5885	19.1945	23.729	18.895	25.2349	18.96	19.5288	18.7578	21.3064	18.7975
SM d18:1/22:1	7.45482	7.55265	9.8508	7.68677	7.11505	10.3806	9.07222	8.30746	9.83739	7.23751	8.34343	8.7642	8.54415	9.2434	8.03382	7.09434	8.36043	8.85301	9.59661	8.34961	9.23476	8.84477	7.75378	9.60645	8.54899	8.4049	8.58215	8.18428	8.16719	8.43096	7.72645	8.81936	9.99868	9.29728	7.52314	8.78503	9.55526	7.03372	7.49631	8.22419	6.91422	8.32509	7.24428	10.3301	7.28867	7.68956	7.36894	6.99014	6.17037
SM d18:1/24:0	10.3469	9.74353	9.90452	8.16005	7.17718	10.6077	7.68174	8.72325	9.63261	6.03894	11.877	10.0455	6.4955	7.71464	7.93216	10.0858	9.67226	7.36485	7.15875	7.67265	7.37219	6.23669	8.58579	9.24837	8.43101	9.83855	8.63477	8.75765	9.72922	10.2732	10.6815	12.1555	7.30449	10.1273	6.52021	9.26151	8.37979	7.20177	6.59307	6.77487	8.68085	10.1148	7.74475	10.8062	8.01048	7.30035	6.99376	8.18106	7.18625
SM d18:1/24:1	13.6716	13.8792	16.1181	13.1492	12.1428	13.8004	14.0946	14.6895	15.5646	13.0664	15.235	13.9224	11.7847	14.9629	13.6951	13.9797	14.6367	13.2137	15.1378	13.2951	14.752	13.8716	13.5852	16.0458	15.1548	14.4678	14.2615	13	14.9316	17.7718	14.1418	14.6626	14.9889	18.8801	11.5332	14.0274	15.7297	13.0792	12.714	12.4503	10.475	15.5985	12.7852	14.8059	11.674	12.5074	12.2623	14.5964	10.7362
SM d18:1/26:0	0.76803	0.74206	0.846399	0.65688	0.672892	0.649364	0.511665	0.717777	0.596399	0.476254	0.909159	0.770857	0.576337	0.617729	0.69318	0.664799	0.737267	0.669977	0.736692	0.665787	0.698555	0.564852	0.641739	0.765043	0.780815	1.04232	0.880464	0.842805	0.843701	0.772984	0.986762	0.78547	0.865057	1.19662	0.671273	0.865443	0.735042	0.554902	0.617225	0.462801	0.542396	0.609133	0.482294	0.672578	0.647598	0.524255	0.576647	0.827094	0.499334
SM d18:1/26:1	0.964295	0.914321	1.02247	0.919215	0.91713	0.971712	0.854513	0.9672	0.842232	0.933231	1.21621	0.934488	0.849976	1.22413	1.00454	0.981397	1.02946	0.900311	1.09642	0.846438	1.1195	0.879162	0.856029	1.26173	1.09785	1.34078	1.26145	1.0205	0.952579	1.31251	1.40286	0.788633	1.34105	1.88777	0.943053	0.945875	1.06763	0.760289	0.969727	0.728657	0.578405	0.799347	0.682587	0.931513	0.73868	0.754425	0.896478	1.16135	0.652097
dhSM d18:0/16:0	2.118	1.6304	1.72956	1.08916	1.42485	1.93227	1.07838	1.50674	1.02656	0.887931	0.903137	1.89178	2.05621	1.76252	1.58282	1.43535	1.28583	1.51065	1.49703	1.11084	1.62976	1.02382	0.97785	1.59249	1.19093	1.61624	1.47347	1.25077	1.10441	1.45999	1.07765	0.947488	1.72828	1.7516	1.14588	1.2147	1.04012	0.99425	1.13525	1.19207	0.828779	1.1899	0.821893	1.61919	0.966758	0.906154	1.39386	1.62678	1.62452
dhSM d18:0/16:1	0.665137	0.290221	0.573777	0.255184	0.457259	0.305605	0.650044	0.785953	0.557784	0.26153	0.490217	1.04904	1.1761	0.550918	0.668814	0.540879	0.508315	0.527365	0.947438	0.510162	1.10775	1.01323	0.523504	0.65839	0.527097	0.501827	0.685874	0.462976	0.43378	0.59442	0.248829	0.273235	0.845637	0.458436	0.287811	0.525623	0.355903	0.308269	0.305027	0.379062	0.417881	0.329453	0.242594	0.678148	0.400844	0.39415	0.317453	0.396009	0.477825
dhSM d18:0/18:0	0.56965	1.02825	0.991045	0.461183	0.85596	1.94546	0.440361	0.829835	0.325342	0.725652	0.412122	2.6475	1.14761	0.772048	1.59993	0.750007	0.661623	1.24648	0.599658	1.20248	0.968152	0.364905	0.516627	1.12697	0.83345	1.64675	0.763353	0.85149	0.595148	0.748115	0.632209	0.681039	0.696928	0.590038	1.32853	0.539317	0.683693	0.654466	0.62219	0.767319	0.445083	0.450592	0.434944	0.566759	0.616235	0.509075	0.650264	0.805075	0.922993
dhSM d18:0/18:1	1.27198	1.51323	1.81468	0.896064	1.48396	3.04778	1.23537	1.58484	0.895018	1.37949	0.870889	4.1227	3.90986	1.58594	2.27549	1.51657	1.29508	1.9494	1.69033	1.72731	2.70308	1.08825	1.15485	1.87347	1.3264	1.64288	2.28378	1.28548	1.15191	1.84063	0.650975	0.731707	2.1469	1.59682	1.43787	1.5099	1.14902	1.12824	1.07439	1.3257	0.626268	0.72877	0.82974	1.39062	0.907981	0.871352	1.20377	1.99679	1.58071
dhSM d18:0/20:0	1.52036	3.39188	3.56642	2.48843	2.66688	4.92692	1.79968	3.09073	1.56542	1.59182	2.16731	7.18235	4.32324	2.56509	4.32016	2.5303	2.68573	3.14617	2.16784	3.45766	3.71218	1.47583	2.49673	3.0347	2.4129	3.96158	2.99798	2.38149	1.89374	1.63991	1.42068	1.9634	2.77501	1.77367	2.17342	2.2738	3.09248	2.54624	3.27897	2.33094	1.52406	0.767778	1.32137	3.39824	1.88637	1.56686	1.90837	1.82364	2.11294
dhSM d18:0/20:1	3.44504	6.18137	10.3411	6.18312	8.34411	8.71578	7.983	7.32516	3.91933	2.92997	3.17383	8.71159	12.3569	4.01139	4.86351	2.80981	4.22784	3.53512	3.6441	3.79636	5.44046	3.75762	4.85742	3.83166	2.69827	3.51243	3.01637	2.52587	2.24353	2.72469	1.51119	3.34184	3.0528	2.28435	2.19358	9.64429	10.5276	7.00165	9.16076	9.26347	3.2801	0.889196	3.16377	10.0424	3.95977	4.27936	5.67453	2.30537	5.8013
dhSM d18:0/22:0	1.63336	2.96867	3.32556	1.5971	1.9765	5.18151	0.986246	3.16974	1.65406	0.864719	2.4934	6.93034	2.77771	1.8139	4.23347	2.85634	2.78399	3.12502	1.72202	3.36231	3.04366	1.24159	3.03567	2.76585	1.74762	3.50663	2.75102	3.22906	2.10606	2.87088	1.73893	2.21333	2.47758	2.09627	1.33874	1.21247	1.28029	1.5665	1.19565	1.2752	0.930445	1.02759	0.706803	2.03271	1.27781	1.24825	1.46104	2.39899	1.57492
dhSM d18:0/22:1	6.92651	10.0321	14.5238	6.10017	11.173	10.8838	8.94768	11.9871	6.5514	4.77174	6.96922	18.0591	20.0257	9.0094	12.0185	6.37173	8.44731	8.93743	8.69185	10.3371	14.0894	4.2082	7.64784	7.71635	6.2698	9.46645	7.58533	7.03755	5.1008	5.75265	3.82372	4.22396	8.38911	6.37598	4.50385	10.1128	10.0869	5.2216	5.82557	9.09274	3.58353	2.63618	3.65296	9.57679	4.59392	5.42789	6.89418	5.48448	6.35216
dhSM d18:0/24:0	0.678323	0.535788	0.501585	0.700736	0.414421	0.723275	0.165345	0.632979	0.273537	0.0998492	0.409643	0.958282	0.118609	0.206442	0.777237	0.366327	0.516541	0.0429889	0.00469341	0.2403	0.181067	0.279968	0.430022	0.550646	0.472453	0.657559	0.605422	0.547344	0.512042	0.298994	0.401616	0.48778	0.385031	0.551623	0.234386	0.331232	0.250796	0.259025	0.254261	0.400657	0.274357	FALSE	0.135334	0.589044	0.219756	0.298721	0.318998	0.373657	0.369036
dhSM d18:0/24:1	6.50314	8.7797	11.7564	4.5183	6.98099	14.8025	5.32038	10.6079	4.50764	5.70682	6.78427	20.4721	14.3596	9.70084	16.0983	10.1779	9.37023	15.5478	10.5136	12.3926	15.4973	5.29095	8.79208	11.6647	7.38893	11.4955	10.7582	9.72885	7.66889	11.6802	7.50535	5.20858	11.6332	11.6188	6.42603	4.44197	5.81261	5.38329	5.47333	5.80886	2.36148	6.24145	2.86558	6.30932	3.87994	4.34158	5.79068	9.97508	5.16553
dhSM d18:0/26:0	0.0343625	0.0700378	0.0698	0.0681691	0.0611899	0.0742048	0.0347484	0.066182	0.0431669	0.0309679	0.0478818	0.10395	0.111213	0.0530517	0.0761007	0.0430428	0.0506353	0.0556645	0.0652936	0.0522254	0.0966886	0.0414981	0.0482211	0.0643709	0.0478998	0.0833929	0.078633	0.0608023	0.0521395	0.049492	0.0451422	0.0409223	0.0727063	0.10595	0.0598885	0.0532298	0.0348418	0.038154	0.0373007	0.0520251	0.0307966	0.0224354	0.0243746	0.0641824	0.0262076	0.0380935	0.0426106	0.0663494	0.042613
dhSM d18:0/26:1	0.0692167	0.242501	0.261272	0.19499	0.231441	0.348628	0.103681	0.221693	0.124533	0.110899	0.148418	0.377963	0.312007	0.154201	0.24343	0.0975194	0.199132	0.170085	0.217665	0.172672	0.344437	0.22645	0.164077	0.418036	0.275119	0.385136	0.404092	0.268807	0.224899	0.246989	0.207615	0.152419	0.336165	0.392974	0.22671	0.196554	0.193338	0.163099	0.176707	0.20201	0.0982567	0.0968744	0.110201	0.202432	0.115358	0.131903	0.187842	0.416432	0.174032
GalCer d18:1/16:0	0.12884	0.0293456	0.0631931	0.0370143	0.0418388	0.0420602	0.029999	0.060802	0.0345671	0.022109	0.0279611	0.0517647	0.0780285	0.0382853	0.0409408	0.0508095	0.0418804	0.0404345	0.0213794	0.0316464	0.0606668	0.0402389	0.0471285	0.033166	0.0397173	0.0335437	0.0499598	0.0465089	0.0333016	0.0517238	0.0233105	0.0228979	0.0535381	0.033611	0.0261983	0.0334819	0.0354336	0.0220798	0.0297343	0.0262602	0.0300517	0.0642238	0.0319353	0.049764	0.0242481	0.0283946	0.0429444	0.0471062	0.0436158
GalCer d18:1/18:0	0.00676224	0.00516235	0.0095571	0.00581001	0.00618684	0.00746816	0.00583333	0.00638359	0.00689807	0.00453535	0.00431109	0.0107614	0.0134737	0.00583472	0.0076208	0.00644729	0.00768188	0.00493874	0.00603787	0.00506617	0.00866677	0.00609006	0.00729166	0.00512218	0.00443645	0.00715849	0.00690625	0.00620705	0.00442861	0.00755429	0.00200859	0.00461207	0.00946879	0.00723625	0.0047013	0.00605947	0.00669464	0.00527592	0.00513437	0.00476278	0.00292104	0.00377239	0.00456748	0.00812469	0.00435136	0.00418912	0.00356298	0.00604523	0.00339624
GalCer d18:1/20:0	0.0113364	0.00642634	0.00672445	0.00484242	0.00522311	0.00400588	0.00508568	0.00738278	0.00486281	0.00229505	0.00378898	0.00630157	0.0106432	0.00606306	0.00476399	0.00583833	0.00510096	0.00401097	0.00671487	0.00399303	0.00789397	0.00464314	0.00560771	0.00476268	0.00317824	0.00614917	0.00919956	0.00513819	0.00454687	0.00746334	0.00189034	0.00448876	0.00813761	0.00505449	0.0042809	0.00465425	0.00402219	0.00522966	0.00375766	0.00304398	0.00370408	0.0036099	0.00518312	0.00811844	0.00227434	0.00245957	0.0052498	0.00593434	0.00420471
GalCer d18:1/22:0	0.0797446	0.0466111	0.0399516	0.0435216	0.04041	0.0579339	0.0393494	0.0737754	0.0422424	0.0334968	0.0350416	0.053649	0.0586655	0.044243	0.040774	0.0437313	0.0380483	0.0387071	0.0646818	0.0299698	0.0475047	0.0308082	0.0497586	0.0228341	0.0220152	0.0327464	0.053338	0.0306833	0.0244519	0.0474308	0.0129771	0.0370098	0.0385568	0.0231366	0.0146006	0.0150297	0.0221851	0.0215624	0.0142316	0.0170309	0.0182088	0.0430616	0.03057	0.0686357	0.0162051	0.0195466	0.023137	0.023233	0.0387255
GalCer d18:1/24:0	0.079128	0.0511709	0.0367489	0.054594	0.0520152	0.0421807	0.0490464	0.0664061	0.0448659	0.0313005	0.0265606	0.0837204	0.0748477	0.0716347	0.0691223	0.0805186	0.0580919	0.0428041	0.0947379	0.0378014	0.0700936	0.0389889	0.0497497	0.0378066	0.0353734	0.0593209	0.0556654	0.0488521	0.0364515	0.065409	0.0269612	0.0489787	0.0597216	0.043089	0.0218831	0.0250194	0.0361831	0.0307069	0.0356117	0.0250515	0.0287704	0.0485013	0.0163967	0.0457115	0.0177653	0.0193687	0.0262315	0.0312728	0.0217194
GalCer d18:1/24:1	0.0546778	0.0436294	0.0311387	0.043423	0.0261473	0.0506229	0.0351855	0.0294593	0.0398921	0.0233046	0.0247172	0.0628709	0.0384461	0.0737717	0.0364733	0.0442599	0.0496693	0.0275506	0.0728791	0.0327742	0.0629297	0.0355757	0.0452879	0.0373559	0.0316178	0.0450842	0.0417245	0.04502	0.0397295	0.054868	0.0087583	0.0168795	0.0353165	0.0287927	0.00992438	0.0173288	0.00665836	0.0234016	0.0395785	0.0207602	0.0158926	0.0393335	0.0197514	0.0472978	0.0174414	0.0303644	0.0362538	0.0460483	0.0215737
GalCer d18:1/26:0	0.00144801	0.000663651	0.000550331	0.000750864	0.000568008	0.0007071	0.000855246	0.00065837	0.00051851	0.000337023	0.000570415	0.000803651	0.000670348	0.0012877	0.000578318	0.000834524	0.00137337	0.000660598	0.00162141	0.000805159	0.00280648	0.00084895	0.000629392	0.000804762	0.000349596	0.000894638	0.000733448	0.00140382	0.000813978	0.00159315	0.000701178	0.000594464	0.00174479	0.00128911	0.000824239	0.00102976	0.000910906	0.000820547	0.00134227	0.000622753	0.000482111	0.000841558	0.000418736	0.00104423	0.000706434	0.000460501	0.000560257	0.000938463	0.000653809
GalCer d18:1/26:1	0.00193319	0.000847325	0.000725575	0.00147368	0.000999462	0.00122323	0.0012729	0.000730956	0.000945505	0.00070224	0.000611743	0.00136975	0.00175985	0.00133575	0.000525679	0.000983302	0.00219035	0.000632127	0.00230941	0.00108874	0.00179118	0.00108716	0.000754963	0.00117144	0.000972887	0.000716788	0.00129052	0.00109293	0.000655484	0.00143609	0.000781673	0.00094292	0.00207135	0.00234466	0.000662936	0.00137171	0.000729477	0.000746298	0.00119565	0.000677355	0.000320863	0.00114301	0.000232612	0.000797351	0.000223267	0.000534868	0.000585729	0.00132905	0.000523375
Sulf d18:0/16:0	0.0793613	0.0195527	0.0328239	0.0246086	0.0484882	0.0702592	0.0298886	0.0374276	0.0271275	0.0391528	0.0331256	0.0286096	0.0206254	0.0322211	0.0354366	0.0359137	0.0377671	0.0333212	0.0197352	0.0338314	0.0650933	0.0310201	0.0229411	0.0306663	0.0273427	0.0424624	0.025526	0.0309085	0.0405617	0.0311453	0.0348362	0.0281918	0.0283462	0.026085	0.0485539	0.0305905	0.0213212	0.0461898	0.0269518	0.0387867	0.0669621	0.0144563	0.0233528	0.036146	0.0347022	0.0428722	0.054273	0.070651	0.0714686
Sulf d18:0/22:0	0.0167585	0.00870448	0.00952919	0.00478373	0.0102832	0.0167082	0.00465859	0.0084096	0.00926625	0.00891785	0.0174506	0.0112175	0.00391163	0.00679768	0.0118045	0.00925514	0.0117538	0.00504147	0.00582266	0.0124128	0.0134004	0.00652024	0.00718403	0.00827028	0.00453629	0.0112159	0.0111917	0.0121738	0.0101377	0.0102643	0.00759084	0.010754	0.00446627	0.0113864	0.00849852	0.00562461	0.00669659	0.0179553	0.00630065	0.00683593	0.0276593	0.00874793	0.00871615	0.0160642	0.00903007	0.0250596	0.0149401	0.0183886	0.0171701
Sulf d18:0/24:0	0.00535133	0.00234251	0.00217995	0.00609542	0.00551706	0.0099028	0.00406294	0.00412821	0.00252622	0.00586432	0.00910728	0.00612543	0.00395316	0.00294199	0.00981592	0.00850921	0.0118625	0.00349699	0.00133731	0.00809941	0.00412322	0.00976917	0.00681226	0.00733607	0.00399856	0.00378492	0.00594958	0.0037883	0.0088037	0.0059557	0.00789472	0.00885394	0.00688307	0.00320654	0.0051421	0.00210524	0.00679731	0.0134719	0.00982851	0.00203836	0.0185238	0.00360985	0.00792428	0.00773144	0.00858981	0.00440549	0.01331	0.00777115	0.0157394
Sulf d18:0/24:1	0.0420951	0.0246487	0.0286629	0.0159516	0.0276035	0.0641437	0.021054	0.0196091	0.0296632	0.0667941	0.0318647	0.0467808	0.0156015	0.0222513	0.0312992	0.0385413	0.0639052	0.0229017	0.019796	0.0453789	0.0430867	0.0287191	0.0183906	0.0330806	0.0250005	0.0587912	0.0332693	0.033419	0.0351246	0.026893	0.0374576	0.0262009	0.0233379	0.0596502	0.0345391	0.0529314	0.033205	0.0480473	0.0540175	0.023155	0.0514573	0.0162025	0.031843	0.0419628	0.0408468	0.0488179	0.0391153	0.0536717	0.0364587
Sulf d18:1/16:0	2.32656	0.961653	1.83253	1.29737	1.62534	2.30742	1.36687	1.64335	1.28123	2.46411	1.42338	1.63282	1.26521	1.68747	1.64809	1.88834	1.6556	1.31481	1.33619	1.89935	2.42508	1.55407	1.36405	1.62996	1.70784	1.93828	1.32529	1.96442	2.00775	1.73066	1.32454	1.21804	1.41204	1.78184	2.09542	1.43524	1.46942	1.75038	1.67574	1.65788	2.04231	0.909661	1.71899	1.60197	2.1132	1.71385	2.64103	1.90156	2.53439
Sulf d18:1/16:1	0.137861	0.0871187	0.1228	0.102055	0.145974	0.215255	0.126087	0.178609	0.121153	0.172634	0.154262	0.186098	0.142348	0.096715	0.157971	0.152792	0.148073	0.115028	0.122373	0.174489	0.178578	0.119176	0.140913	0.131551	0.130441	0.0928269	0.0941392	0.169332	0.150695	0.13441	0.0995071	0.11346	0.116585	0.0929973	0.135313	0.134291	0.133554	0.0996897	0.162155	0.153111	0.166692	0.0747401	0.158592	0.151201	0.13506	0.141224	0.122082	0.132481	0.141227
Sulf d18:1/18:0	0.113205	0.0502051	0.0820816	0.0692874	0.109022	0.126189	0.0614199	0.060361	0.0529557	0.142079	0.0698508	0.131332	0.0942096	0.0644473	0.0851635	0.0808858	0.102888	0.0689084	0.0600728	0.117062	0.162012	0.096496	0.0932104	0.0783781	0.0751349	0.13331	0.088036	0.0740309	0.0967489	0.09928	0.0574596	0.0694289	0.0759094	0.0902304	0.133074	0.0718069	0.0764369	0.117066	0.103786	0.0688449	0.148519	0.0435422	0.0978803	0.111421	0.112407	0.129635	0.131298	0.0870834	0.157436
Sulf d18:1/18:1	0.0497963	0.0206801	0.0311691	0.0364246	0.0358361	0.0643169	0.0329613	0.0278631	0.029025	0.0466808	0.0298985	0.0570396	0.0414754	0.0310986	0.0367053	0.032548	0.0558771	0.0324848	0.0332054	0.0438707	0.0583894	0.0399699	0.0431064	0.0500958	0.0385445	0.0570327	0.0501193	0.0357904	0.0440897	0.0356952	0.0302433	0.0334578	0.027582	0.0407932	0.066239	0.0523933	0.0414373	0.0326107	0.0548721	0.0312459	0.0597647	0.0208602	0.0535242	0.0546944	0.0433196	0.0477366	0.0447573	0.0506683	0.0494079
Sulf d18:1/20:0	0.0925985	0.0493931	0.0585537	0.0645543	0.063424	0.14514	0.0463812	0.0543768	0.0508831	0.112237	0.070656	0.0867055	0.089437	0.0606523	0.0931294	0.0721746	0.0945262	0.0610693	0.0517785	0.0919836	0.127204	0.0720165	0.075753	0.0720319	0.0744547	0.0906389	0.0816654	0.0680926	0.104467	0.0847207	0.0520135	0.0553972	0.0411014	0.0612468	0.0894282	0.0646747	0.0596614	0.08972	0.0627458	0.0493747	0.126362	0.0474569	0.123634	0.138185	0.106688	0.121479	0.107289	0.108757	0.101676
Sulf d18:1/20:1	0.0374387	0.0236348	0.02312	0.0363929	0.0429748	0.0565543	0.0217591	0.0252867	0.0258282	0.0710504	0.0312596	0.0503042	0.0510834	0.0268051	0.0480057	0.0251544	0.0489658	0.0274049	0.020694	0.040439	0.0560657	0.0303883	0.0400409	0.022053	0.0299893	0.0557259	0.0415546	0.0255511	0.0342476	0.0460536	0.0271207	0.0457947	0.0275805	0.0288394	0.043732	0.0599917	0.040013	0.057665	0.0404507	0.0361593	0.0619412	0.0294503	0.0421927	0.0484801	0.0472117	0.0731706	0.0424927	0.0809106	0.0631289
Sulf d18:1/22:0	0.589347	0.27312	0.357807	0.279768	0.395124	0.602876	0.294821	0.391525	0.293185	0.498311	0.410334	0.45855	0.298997	0.291015	0.506977	0.461352	0.545956	0.300119	0.270492	0.573613	0.602336	0.325284	0.369027	0.346669	0.398589	0.469233	0.419722	0.401571	0.433557	0.461381	0.301027	0.429444	0.246477	0.33925	0.528935	0.371901	0.377722	0.384615	0.375117	0.328041	0.671041	0.214951	0.363843	0.634243	0.464086	0.575487	0.617788	0.517134	0.588995
Sulf d18:1/22:1	0.150627	0.0699023	0.0928112	0.0850618	0.138602	0.221222	0.0963685	0.116145	0.101046	0.178385	0.123591	0.163969	0.125371	0.101531	0.137712	0.10381	0.180807	0.0982324	0.0892364	0.186231	0.18515	0.11319	0.139084	0.0866838	0.106369	0.140645	0.124094	0.0984752	0.115697	0.151006	0.0855206	0.101972	0.0802726	0.0936986	0.132106	0.166345	0.098887	0.12596	0.126027	0.0796459	0.156391	0.0735519	0.164472	0.136919	0.113721	0.166213	0.107882	0.168608	0.146172
Sulf d18:1/24:0	0.464805	0.216334	0.249023	0.269535	0.356345	0.523417	0.255431	0.27136	0.239381	0.488292	0.326537	0.393175	0.223149	0.298717	0.290293	0.341614	0.452061	0.249654	0.259087	0.418421	0.435656	0.336536	0.28052	0.308173	0.256967	0.474038	0.365911	0.257941	0.322243	0.386998	0.268576	0.290369	0.262405	0.449163	0.340702	0.333957	0.267935	0.357999	0.331477	0.254015	0.441764	0.181488	0.311329	0.401707	0.336864	0.404314	0.439523	0.407641	0.426752
Sulf d18:1/24:1	0.353822	0.226344	0.260419	0.269759	0.356217	0.524291	0.248335	0.227849	0.214983	0.545889	0.30288	0.504153	0.295375	0.251055	0.277159	0.273408	0.597661	0.264109	0.238578	0.431302	0.50261	0.393104	0.34986	0.325556	0.264121	0.43621	0.340242	0.304641	0.274179	0.46608	0.26417	0.255057	0.313058	0.430955	0.306284	0.326617	0.27411	0.298684	0.40742	0.218444	0.33537	0.186485	0.359596	0.353893	0.315398	0.394089	0.433559	0.504354	0.359255
Sulf d18:1/26:0	0.0153465	0.00848527	0.0119906	0.0167499	0.017156	0.0257714	0.0137315	0.00980909	0.00927865	0.0138366	0.0217884	0.0193978	0.0136945	0.0110153	0.0133219	0.0135388	0.0323085	0.0178743	0.0143712	0.0230034	0.0214669	0.0156268	0.012784	0.0199602	0.00981891	0.0144736	0.0176553	0.0113488	0.0151242	0.0185778	0.0154767	0.0150515	0.0389224	0.0319045	0.0139556	0.0336156	0.027425	0.0298836	0.0287954	0.013932	0.0245528	0.0186383	0.0317394	0.030847	0.0252812	0.0413806	0.0279388	0.0333976	0.033019
Sulf d18:1/26:1	0.0157231	0.00693749	0.0104269	0.00981322	0.0162408	0.0215002	0.010536	0.00848325	0.00702388	0.0178603	0.00954981	0.0236101	0.0127728	0.0109485	0.0120414	0.0209632	0.0272097	0.00661	0.00876636	0.0255887	0.0175989	0.0151008	0.0152786	0.0178638	0.00959905	0.022986	0.0190278	0.0114576	0.00968426	0.0255301	0.0102345	0.0126417	0.0180607	0.0267338	0.0144966	0.0208947	0.0125901	0.0256309	0.0240268	0.0135906	0.0151276	0.00824969	0.0231848	0.0200196	0.0193647	0.012789	0.0220859	0.0220178	0.0217708
GlcCer d18:1/16:0	0.966808	0.664637	0.656142	0.426127	0.486129	0.667689	0.608024	0.716565	0.385801	0.347308	0.420639	0.830628	0.713903	0.65098	0.516142	0.595371	0.365745	0.726964	1.01907	0.356755	0.557984	0.490812	0.641881	0.411642	0.309689	0.519195	0.778456	0.550198	0.323435	0.692068	0.345102	0.353139	0.590692	0.470321	0.421545	0.359238	0.404107	0.432457	0.389978	0.334515	0.317751	0.462279	0.322149	0.548176	0.247727	0.313579	0.414645	0.43996	0.443199
GlcCer d18:1/16:1	0.00410489	0.00243757	0.00315461	0.00151727	0.00232168	0.00238062	0.00294279	0.00311089	0.00173307	0.00129756	0.00165236	0.0029087	0.00388615	0.00280905	0.00236113	0.00221567	0.00137374	0.00311888	0.00481087	0.00181883	0.00302076	0.00266273	0.00231787	0.00178008	0.00177813	0.00206309	0.00381442	0.00232376	0.00172877	0.00273075	0.00142761	0.00075062	0.00237915	0.00221031	0.00168187	0.0021844	0.00145747	0.00178115	0.00185038	0.00202868	0.00122565	0.00176492	0.0013871	0.00295295	0.000929062	0.00150702	0.00185304	0.00207259	0.00169044
GlcCer d18:1/18:0	0.107639	0.0671702	0.0785356	0.036652	0.0705398	0.0703084	0.0748726	0.0923478	0.0442467	0.0536372	0.0286053	0.0942656	0.0802868	0.0985901	0.0587374	0.054435	0.0384798	0.0573313	0.119806	0.0422914	0.0643218	0.0622399	0.0541326	0.0688987	0.0425449	0.067364	0.0640643	0.0467972	0.0424643	0.094172	0.0309537	0.044518	0.0762613	0.0557337	0.0625909	0.0382908	0.0575595	0.0557766	0.0495971	0.0470075	0.0312455	0.0405345	0.034464	0.0614705	0.0319123	0.0427536	0.0341957	0.0450415	0.0528208
GlcCer d18:1/18:1	0.00896535	0.00778913	0.00745598	0.00387141	0.00618059	0.00826153	0.00917903	0.00834187	0.00455993	0.00484791	0.00310695	0.00988595	0.0107411	0.0101701	0.00581579	0.00663588	0.00351531	0.00836198	0.013792	0.00445262	0.00680253	0.00574802	0.00628685	0.00450651	0.00414122	0.00382481	0.00798495	0.0045388	0.00325205	0.0080922	0.00256538	0.00207991	0.00882776	0.00471117	0.00574371	0.00810674	0.00504566	0.00618713	0.00344356	0.00409034	0.00247348	0.00437806	0.00348316	0.00805352	0.00341931	0.00425945	0.00351247	0.00484189	0.00426457
GlcCer d18:1/20:0	0.11536	0.0810849	0.0762856	0.0437622	0.0735633	0.0747355	0.0993676	0.0811045	0.040398	0.0556657	0.0499408	0.0740507	0.0795853	0.119125	0.0608057	0.0699481	0.037957	0.0559208	0.126987	0.0397442	0.0690582	0.0497934	0.072045	0.0576	0.0349458	0.0514829	0.0765185	0.046494	0.0323643	0.0792388	0.02641	0.045928	0.0614878	0.0347813	0.0456193	0.0416121	0.0561999	0.0503064	0.0486805	0.0472315	0.0370669	0.0436904	0.0408378	0.0626986	0.0262265	0.0301365	0.0306671	0.0408739	0.0410465
GlcCer d18:1/20:1	0.00284204	0.00267333	0.00307776	0.00198946	0.00190331	0.00291874	0.00400234	0.00297962	0.00120553	0.00199608	0.000712604	0.00390912	0.0057758	0.00459501	0.00205937	0.00289896	0.00196459	0.00298646	0.00652083	0.00197075	0.00219902	0.00162961	0.00234511	0.00175918	0.00200272	0.00141295	0.00324527	0.00227764	0.0015063	0.00433225	0.000864363	0.00113067	0.00276538	0.00169918	0.00222311	0.00368801	0.00235782	0.00224274	0.00182851	0.00107258	0.00126311	0.00197901	0.00160929	0.0026908	0.00113361	0.00177054	0.00165495	0.0017029	0.00175798
GlcCer d18:1/22:0	1.54694	1.04344	0.854242	0.411961	0.728198	0.921151	0.854222	0.931344	0.491124	0.48562	0.606126	0.858457	0.704381	0.901101	0.510948	0.696651	0.505156	0.607516	1.14736	0.410372	0.584171	0.591193	0.801547	0.413552	0.361251	0.560299	0.962091	0.588878	0.401204	0.761903	0.308425	0.534155	0.631816	0.468819	0.430857	0.367659	0.501131	0.51743	0.384153	0.400359	0.373681	0.431993	0.370402	0.720312	0.276914	0.328092	0.382696	0.382849	0.395017
GlcCer d18:1/22:1	0.0399979	0.0290918	0.0346014	0.0213618	0.0220246	0.0252886	0.0377314	0.028498	0.0151005	0.0244125	0.0134867	0.0346824	0.0408903	0.0439712	0.0230388	0.0254092	0.0168166	0.0307445	0.0584932	0.0209367	0.0263543	0.0246563	0.0260727	0.0172363	0.0184052	0.0234713	0.033163	0.0229993	0.0154067	0.0349654	0.0113476	0.0103016	0.0301245	0.0195684	0.0262524	0.0270929	0.0217976	0.0251234	0.0220583	0.0178422	0.00962459	0.0246242	0.0151814	0.0239225	0.0128928	0.0140502	0.0160339	0.0156743	0.0143728
GlcCer d18:1/24:0	1.9219	1.28933	0.948239	0.584494	0.891713	0.984106	1.06015	1.10909	0.581684	0.601851	0.765621	1.12892	0.791514	1.31785	0.672803	0.977366	0.733087	0.790226	1.46602	0.524864	0.763545	0.735757	0.928227	0.584663	0.481978	0.823064	1.0675	0.791814	0.487041	0.960818	0.569059	0.644484	0.791408	0.66208	0.569818	0.540787	0.587067	0.636304	0.613682	0.457691	0.425503	0.691926	0.462053	0.842182	0.396174	0.423787	0.571176	0.468474	0.554245
GlcCer d18:1/24:1	0.991111	0.591702	0.596223	0.438961	0.453955	0.45714	0.472588	0.642434	0.318644	0.54414	0.3193	0.577134	0.675863	0.829244	0.424032	0.484072	0.314029	0.593649	1.12197	0.334455	0.561045	0.474502	0.505434	0.413557	0.378929	0.586341	0.702444	0.51928	0.321821	0.809726	0.324865	0.270997	0.696181	0.558808	0.451465	0.358362	0.428892	0.456897	0.538956	0.367925	0.187912	0.584517	0.359765	0.424177	0.229704	0.292797	0.38864	0.441012	0.314935
GlcCer d18:1/26:0	0.0138231	0.00944452	0.00719683	0.00500315	0.00620848	0.00742397	0.00695779	0.0070349	0.00476438	0.00344932	0.00692051	0.00938086	0.00641857	0.0115743	0.00511964	0.00952232	0.00704079	0.00512443	0.0120618	0.00530695	0.00610911	0.0066675	0.00673878	0.00586928	0.004159	0.00686661	0.00780438	0.00611811	0.00472024	0.00732444	0.00645957	0.00445582	0.00721906	0.00586642	0.00411158	0.00592856	0.00642186	0.00441656	0.00551912	0.00413644	0.00388038	0.00649976	0.00366964	0.00807887	0.00358818	0.00352231	0.00447833	0.00578826	0.00470953
GlcCer d18:1/26:1	0.0103769	0.00656348	0.00588985	0.00386555	0.00458227	0.00388357	0.00649754	0.00562579	0.00258272	0.00425007	0.00236416	0.00616621	0.00472055	0.0115145	0.00381675	0.00679579	0.0034362	0.00443724	0.0111265	0.00262887	0.00596584	0.00420737	0.00395181	0.0053601	0.00333907	0.00536374	0.00563118	0.00415378	0.00303355	0.0065742	0.00540183	0.002404	0.00695574	0.00529394	0.00453516	0.00327116	0.00381798	0.00320136	0.00582599	0.00262422	0.00148756	0.00580153	0.00251188	0.00441261	0.00241423	0.003069	0.00412073	0.00416354	0.00227245
LacCer d18:0/16:0	0.0209471	0.0108494	0.00886221	0.00514082	0.00669723	0.0168441	0.0110765	0.0168573	0.00986093	0.00722653	0.0108617	0.0203253	0.0130865	0.010706	0.00768779	0.00944393	0.00869195	0.00975896	0.0125902	0.00660581	0.0103484	0.00544427	0.00752174	0.00986153	0.00544484	0.00879032	0.0140263	0.00811978	0.00473467	0.00738492	0.00729037	0.0092247	0.0104698	0.0110327	0.00741617	0.00780278	0.00731123	0.00470412	0.00663291	0.00592711	0.00681002	0.0053223	0.0121897	0.0262672	0.00546333	0.00808718	0.0189237	0.0130027	0.00949176
LacCer d18:0/22:0	0.000749248	0.0016318	0.000987974	0.000651965	0.00111916	0.00084102	0.00130725	0.000592589	0.00140514	0.00133624	0.000793706	0.00103635	0.0027894	0.00166803	0.000656606	0.00148326	0.000559937	0.000792846	0.00244854	0.000808385	0.000525467	0.000527321	0.00162661	0.00171089	0.000808045	0.000724495	0.00150048	0.000946829	0.000397859	0.000287151	5.50802e-05	0.000402414	0.000391924	0.00057876	0.00117291	0.00027213	0.000515436	0.000455007	0.000378248	0.000513222	0.00104529	0.000772694	0.000559013	0.00228336	0.000236157	0.000330883	0.00119579	0.000283221	4.01347e-06
LacCer d18:0/24:0	0.000399586	0.000649859	0.000385422	0.000205087	0.000109258	0.000509189	0.000308064	0.00121245	0.000282359	0.000495212	0.000491782	0.00019984	0.000743958	0.00152771	0.000420604	0.000887521	0.00059343	0.000435471	0.000393823	0.000271393	0.00117162	0.00128808	0.000260345	0.00096894	0.000241272	2.38224e-05	6.36753e-05	0.00117535	0.000218534	0.00117937	0.000267876	0.000120876	0.000617837	0.000304936	8.13275e-05	0.000479004	0.000162903	0.000373497	0.000334838	0.00048524	0.000455205	0	0.000173202	6.26734e-06	0.000813745	0.00013512	0.000377274	0.000292862	0.000314319
LacCer d18:0/24:1	0.00393589	0.00135778	0.00139843	0.000809624	0.00100058	0.00129115	0.00177593	0.000853935	0.00164227	0.00121931	0.000863104	0.00226711	0.00261108	0.00173704	0.000872437	0.00095838	0.00178264	0.00108703	0.00119246	0.00150786	0.00150161	0.000876867	0.000948083	0.00107198	0.000849703	0.00128225	0.00196634	0.00122468	0.000255303	0.00158217	0.000131346	0.00220771	0.0020741	0.00130364	0.000620858	0.000249391	0.00022698	0.000874226	0.000728081	0.0011293	0.000207614	0.000706664	0.000502592	0.00302282	0.000143105	0.000362693	0.0021713	0.00201049	0.00140757
LacCer d18:1/16:0	5.07328	3.17548	3.27374	2.79431	2.55551	3.66717	3.15416	3.92457	2.8712	2.36402	2.90782	3.68458	4.51075	3.20086	2.03578	2.87623	2.10968	2.56121	3.58969	2.23325	2.65457	1.7547	2.40225	2.9488	1.62633	2.9217	3.35687	2.92626	1.59929	2.80494	1.35717	2.20872	2.94388	2.49053	1.748	2.04016	1.9719	2.07485	1.95371	1.50207	2.03862	1.78502	2.65167	4.63125	1.43366	2.63073	3.40606	2.88377	2.22807
LacCer d18:1/16:1	0.0489762	0.0189304	0.0282028	0.0222768	0.016474	0.0286146	0.021967	0.0362691	0.0307148	0.0224624	0.0201404	0.0407182	0.0575698	0.0250391	0.0187557	0.0164146	0.0218436	0.0259166	0.0505278	0.0195799	0.0245317	0.0160261	0.0223161	0.0274112	0.0171707	0.0205503	0.0365968	0.0199953	0.0121711	0.0208721	0.00929759	0.0119899	0.0225297	0.0201976	0.0158046	0.0207597	0.0214206	0.0162057	0.0165338	0.0143844	0.0176382	0.0149366	0.0189529	0.0431678	0.0127386	0.0314681	0.0290178	0.0228365	0.0207454
LacCer d18:1/18:0	0.114691	0.0792381	0.110357	0.116584	0.100622	0.150756	0.0937529	0.128384	0.104	0.0904115	0.0707151	0.164267	0.234856	0.124374	0.0997822	0.0993067	0.0491117	0.101912	0.172734	0.0656974	0.13316	0.081404	0.097805	0.0891799	0.046343	0.103666	0.148622	0.0696017	0.0527643	0.0719216	0.0467551	0.0663017	0.0645355	0.0883971	0.0574939	0.107339	0.0879854	0.061261	0.0722246	0.0425867	0.0679821	0.0550435	0.0961758	0.157117	0.0564763	0.0750271	0.0974796	0.0851472	0.0742681
LacCer d18:1/18:1	0.0606896	0.0387306	0.0410201	0.0392117	0.0439588	0.0601715	0.0566254	0.0570482	0.0538406	0.0455546	0.0431824	0.0665392	0.0974588	0.0575804	0.0284979	0.0399109	0.0309489	0.039428	0.0652334	0.0212452	0.0497571	0.0253681	0.0316521	0.0537641	0.0265049	0.0361848	0.0575253	0.0400575	0.0254232	0.036508	0.0118677	0.0201745	0.038426	0.0392946	0.0221399	0.0510317	0.0368338	0.0265969	0.0236569	0.023392	0.0270499	0.0183564	0.0362587	0.0738561	0.0186474	0.0408549	0.0473321	0.0593324	0.0305118
LacCer d18:1/20:0	0.0757825	0.0455575	0.0674738	0.0673233	0.0629915	0.105372	0.0567933	0.0612532	0.0498244	0.0569019	0.0469803	0.0911704	0.119317	0.0870082	0.0558261	0.0575827	0.0409354	0.0521475	0.09961	0.040354	0.0628057	0.0437837	0.0637969	0.0518904	0.0332801	0.0531872	0.0689479	0.0421472	0.033983	0.0512826	0.0230753	0.0450596	0.0470726	0.0463168	0.0311433	0.0809253	0.0568961	0.043304	0.0400544	0.0293387	0.0305122	0.0373707	0.0531375	0.102251	0.026308	0.0359304	0.0648487	0.0532282	0.0286944
LacCer d18:1/20:1	0.0104895	0.00783764	0.00618471	0.00698054	0.00526498	0.0129167	0.0121989	0.0100116	0.00912253	0.0102354	0.00495877	0.016924	0.0286121	0.0127026	0.00502821	0.0126322	0.00704525	0.0107742	0.0160232	0.00635833	0.010633	0.00845126	0.00571868	0.010976	0.00614149	0.00661102	0.0150866	0.0079197	0.00680318	0.00914744	0.00219813	0.00412753	0.00929897	0.00980073	0.00838138	0.0134531	0.0111689	0.00614734	0.00514107	0.00432701	0.00289735	0.00402756	0.00878945	0.01584	0.00301491	0.00764981	0.0115304	0.0106411	0.00616323
LacCer d18:1/22:0	0.425483	0.235506	0.349295	0.252485	0.251378	0.602288	0.281135	0.355919	0.249242	0.212948	0.259581	0.391272	0.491922	0.357908	0.246806	0.324715	0.230109	0.233918	0.420829	0.190094	0.326741	0.221007	0.312109	0.218151	0.14179	0.287161	0.387287	0.232625	0.212205	0.30214	0.0935678	0.255006	0.246733	0.254648	0.120078	0.29273	0.219019	0.22721	0.211781	0.101448	0.165834	0.167169	0.205117	0.543241	0.131924	0.173913	0.312954	0.2544	0.157664
LacCer d18:1/22:1	0.0629823	0.0455416	0.0443682	0.0501805	0.0424092	0.0679198	0.0584909	0.0681429	0.0616811	0.0538425	0.0400918	0.0654369	0.132926	0.0689128	0.0320236	0.061426	0.0357805	0.0572733	0.0740673	0.0357911	0.0467991	0.0378039	0.0427366	0.0465562	0.0292678	0.0457836	0.0588326	0.0538678	0.0322816	0.0505065	0.0168707	0.0265356	0.0602667	0.0550204	0.0307326	0.0565602	0.0470634	0.0385316	0.0429026	0.0201235	0.0197513	0.0253421	0.0463313	0.0948901	0.0232089	0.040145	0.0756117	0.059856	0.0359407
LacCer d18:1/24:0	0.46893	0.271772	0.359715	0.322545	0.276872	0.518252	0.243445	0.398699	0.334236	0.224707	0.264071	0.414738	0.524386	0.417644	0.221758	0.349775	0.308127	0.274758	0.41549	0.170152	0.292044	0.233619	0.33979	0.294484	0.172022	0.317541	0.365609	0.283098	0.209337	0.340913	0.140318	0.310082	0.283302	0.303726	0.171835	0.256783	0.221401	0.212008	0.203701	0.106438	0.181215	0.206211	0.204863	0.555743	0.133664	0.219215	0.379258	0.28786	0.185828
LacCer d18:1/24:1	1.07612	0.698308	0.721097	0.622692	0.677391	0.96547	0.751106	1.01039	0.879359	0.668802	0.780039	0.94123	1.53717	1.09131	0.499525	0.760316	0.532329	0.786741	1.03652	0.450578	0.764424	0.532002	0.583581	0.751577	0.496677	0.781717	1.04931	0.789471	0.523652	0.939424	0.25869	0.658102	0.896442	0.884798	0.465299	0.57426	0.547137	0.541894	0.530599	0.348515	0.375859	0.442861	0.665699	1.33679	0.283152	0.567425	1.26545	0.921097	0.621461
LacCer d18:1/26:0	0.00589492	0.00369029	0.00912802	0.00838263	0.00530576	0.0075578	0.00366478	0.00664868	0.00348498	0.00301997	0.00647826	0.0091111	0.00804351	0.00585894	0.0043958	0.00585819	0.00506832	0.00538952	0.00809812	0.00489565	0.00587338	0.00438571	0.00606641	0.00702256	0.0037048	0.00800086	0.00647685	0.00729727	0.00271421	0.00903255	0.00430667	0.00383287	0.00264521	0.00702493	0.00382998	0.00285565	0.00306688	0.00332333	0.00295951	0.00225179	0.00377454	0.0032315	0.00287006	0.00870741	0.0033753	0.00360353	0.00946415	0.00380807	0.00439218
LacCer d18:1/26:1	0.01216	0.012667	0.00862409	0.0121866	0.0121277	0.0109429	0.01413	0.0177157	0.0118244	0.0122725	0.00841927	0.01742	0.0240802	0.0175891	0.00909449	0.0122488	0.0105998	0.0115759	0.019301	0.00622353	0.0096127	0.00650835	0.013694	0.0156205	0.00853869	0.0136147	0.0164253	0.00994504	0.00588418	0.0135248	0.00694063	0.00793412	0.015457	0.0157349	0.00930265	0.0060711	0.00774089	0.00824054	0.00757555	0.00561161	0.00429648	0.00660301	0.0102069	0.0154301	0.00462512	0.00854899	0.0180636	0.0126499	0.00742164
GM3 d18:0/16:0	0.00817981	0.00714318	0.00929527	0.00734403	0.00624744	0.00969237	0.00654245	0.00954144	0.00300513	0.00317157	0.00308525	0.00555099	0.00869662	0.0111496	0.00644192	0.0128899	0.00790718	0.00983524	0.00610619	0.00493713	0.00696474	0.00905521	0.00465551	0.00794186	0.00623907	0.00654398	0.00703262	0.0126069	0.0120056	0.00869036	0.0122546	0.00138035	0.00615221	0.00807342	0.00619517	0.00766768	0.00740214	0.010677	0.00658377	0.00277064	0.00617759	0.00982546	0.00723968	0.0130729	0.00459208	0.00272279	0.00522432	0.00691801	0.00339484
GM3 d18:0/18:0	0.00249444	0.00273552	0.00624574	0.000601274	0.00392247	0.00571753	0.002089	0.00276875	0.00126433	0.00286223	0.000373656	0.00638781	0.00185402	0.00261098	0.00388285	0.00573994	0.00132431	0.00337738	0.0036648	0.0022587	0.00289181	0.00281051	0.00409374	0.00279407	0.00253099	0.00212876	0.00234034	0.00253796	0.00409123	0.00358351	0.0029537	0.00125909	0.00197228	0	0.00192798	0.000752451	0.00378001	0.00388779	0.00170008	0.00364268	0.00155393	0.00531093	0.00202364	0.00506434	0.000436135	0.00424687	0.00380302	0.00203991	0.00248629
GM3 d18:0/20:0	0.00291039	0.00510259	0.00202774	0.00224863	0.0026434	0.00591802	0.00272274	0.00188046	0.00162177	0.00282785	0.00263033	0.000942123	0.00152941	0.00881068	0.00509345	0.00396585	0.0030342	0.00347505	0.00404238	0.00501288	0.00480461	0.00115552	0.00315456	0.0040003	0.00271639	0.0094004	0.00302176	0.00419327	0.00413843	0.00113578	0.000951573	0.00292731	0.000307255	0.00153097	0.00249625	0.000657976	0.000487394	0.0052695	0.000605347	0.00356458	0	0.00848325	0.00170843	0.00140923	0.000689174	0.00244609	0.00399503	0	7.36662e-05
GM3 d18:0/20:1	0.000332562	0.001844	0.0037417	0.000618306	0.000229058	0.00222149	0.00113297	0.000349989	0.000189377	0.000608374	0.000650432	0.00689843	0.0029195	0.00185566	0.00219752	0.0011518	0.00124412	0.00319205	0	0.00251082	0.00059922	0.000506667	0.000315313	0.00236661	0.00267145	0.000897366	1.15723e-05	0.0011228	0.000830149	0.00337429	0.00156144	5.63469e-05	0.000600584	0.00173836	0.000617502	0.00055805	0.000740464	0.00168028	0.00317599	0.000305097	8.58815e-05	0.00130194	0.000936348	0.000723957	0.00159036	0.0012538	0.000901135	0.000739922	0.00226689
GM3 d18:0/22:0	0.0030499	0.0141845	0.00284399	0.00289694	0.0023385	0.0133333	0.00294489	0.00484083	0.00313228	0.00232427	0.00380436	0.00617044	0.00509699	0.00263804	0.0106611	0.00593656	0.00261138	0.00471546	0.00433064	0.0054348	0.00343356	0.00164169	0.00210289	0.00497536	0.00362529	0.00578758	0.00266183	0.00486659	0.000480868	0.00554821	0.00205044	0.00164912	0.00172002	0.00552347	0.00440253	0.00367614	0.00627627	0.00325447	0.00460084	0.000731871	0.000662944	0.00625012	0	0.00524722	0.00260622	0.00089076	0.00113118	0.00561749	0.00132957
GM3 d18:0/22:1	0.00379171	0.00615129	0.00399048	0.00306505	0.00159485	0.00814052	0.00329779	0.00177224	0.00110308	0.00511591	0.00317908	0.00649384	0.00515753	0.0121919	0.00605134	0.00834909	0.00431545	0.0026228	0.000897984	0.0024338	0.00503645	0.00386305	0.0045618	0.00469552	0.00508905	0.00316843	0.00223981	0.00393411	0.00522685	0.00532342	0.00298948	0.00182116	0.00180232	0.00262317	0.000924457	0.00150025	0.00258494	0.000860834	0.00383164	0	0	0.00145235	0.00429767	0.00308292	0.00267117	0.000345189	0.00293931	0.00490159	0.00144828
GM3 d18:0/24:0	0.000246886	0.000667139	0.000542417	0.000741047	0.0016392	0.00178505	0.00246806	0.00203257	0	0.000434708	0.00250065	0.00124267	0.00112085	0	0.000550078	0.00295958	0.00136714	0.00202292	0.00148891	0.000886191	0.00298258	0.000187591	0.000516351	0.00153057	0.00295892	0.00323031	0.00235127	0.00170808	0.00293161	0.00251822	0	0.00208642	0.00230851	0.00338164	0.00514489	0.00430997	0.00157282	0.000657013	0.000621824	0.00293486	0.00481266	0.000490139	0	0	0.00324702	0.0027042	0.00108631	0.00105416	0
GM3 d18:0/24:1	0.00174783	0.00942697	0.00520273	0.00409425	0.00447077	0.0150651	0.00215379	0.00555949	0.00707611	0.00433611	0.00217778	0.00388978	0.00206198	0.012545	0.00590144	0.0127084	0.00236903	0.00847787	0.00265036	0.00180909	0.0102001	0.00741596	0.00314257	0.00847183	0.00994719	0.00584132	0.00481575	0.0118408	0.00487399	0.00893197	0.00782008	0.00329827	0.00477033	0.00796282	0.00452244	0.00266187	0.000723804	0.00773363	0.00341241	0.00677115	0	0.00874629	0.00193772	0.00838134	0.00102368	0.00170681	0.00323803	0.00168163	0.00400088
GM3 d18:1/16:0	0.0264752	0.0365813	0.0680292	0.0394655	0.0573447	0.0654204	0.0573522	0.0630361	0.0747999	0.0901468	0.0425854	0.0515724	0.073003	0.141058	0.0816755	0.13769	0.0655593	0.0931479	0.126191	0.0741534	0.0868994	0.135938	0.0777793	0.0552471	0.0926758	0.104679	0.117412	0.131397	0.110695	0.109002	0.0746372	0.107139	0.0744383	0.243284	0.126127	0.068808	0.161644	0.168144	0.213069	0.133935	0.12529	0.186775	0.123838	0.182685	0.0848392	0.105035	0.100734	0.0936093	0.109391
GM3 d18:1/16:1	0.000247524	0.00286103	0.00468189	0.0043828	0.00524687	0.00974529	0.0090107	0.00686373	0.00718052	0.00704811	0.00280035	0.00110438	0.00615937	0.00674439	0.00990335	0.0134018	0.00447085	0.00873289	0.0115869	0.00513906	0.0110881	0.012285	0.00434849	0.00718468	0.00485738	0.00385031	0.019052	0.0134248	0.0121771	0.00520358	0.00901876	0.00544849	0.00733828	0.0123803	0.00569204	0.00307754	0.010355	0.00817149	0.0178915	0.00910449	0.0117966	0.00849301	0.0071186	0.0144376	0.00404274	0.00946024	0.00893427	0.00779509	0.00779761
GM3 d18:1/18:0	0.168592	0.191949	0.386562	0.181874	0.294525	0.260094	0.272968	0.288651	0.326001	0.279952	0.165203	0.226312	0.31917	0.358935	0.297176	0.281806	0.16615	0.195478	0.318745	0.153421	0.295548	0.326146	0.393751	0.210067	0.247704	0.253601	0.294218	0.309618	0.231268	0.317952	0.247949	0.222702	0.167059	0.198856	0.165792	0.212564	0.203951	0.215083	0.303548	0.171011	0.182147	0.201065	0.217005	0.288481	0.168	0.209633	0.190846	0.196954	0.249138
GM3 d18:1/18:1	0.0229952	0.032159	0.0493487	0.0417207	0.0449586	0.0567598	0.048622	0.0382991	0.0674925	0.042162	0.0232534	0.0316048	0.0476486	0.0586856	0.0409632	0.0453206	0.022297	0.0454041	0.057177	0.0294302	0.038837	0.0654784	0.053694	0.0309129	0.0362818	0.0259865	0.0452199	0.0451705	0.0461474	0.07244	0.0389524	0.0293261	0.0184604	0.0288411	0.0201327	0.0347295	0.0197171	0.0214341	0.040863	0.0231658	0.0349958	0.0385448	0.05181	0.0390377	0.0162668	0.0365828	0.0321749	0.0229031	0.0289022
GM3 d18:1/20:0	0.191954	0.165146	0.281406	0.15394	0.215562	0.306158	0.154639	0.168991	0.216528	0.170994	0.13728	0.249845	0.33643	0.301541	0.327094	0.216553	0.169644	0.16657	0.326041	0.190267	0.286483	0.3082	0.243519	0.219952	0.188529	0.160133	0.154579	0.200119	0.273906	0.289233	0.137938	0.225073	0.101399	0.0959207	0.108951	0.123074	0.134355	0.117712	0.154043	0.124021	0.107554	0.200038	0.233772	0.238173	0.104141	0.0872397	0.10264	0.0601039	0.095441
GM3 d18:1/20:1	0.0184253	0.0190192	0.0270244	0.0312143	0.0330074	0.0473174	0.0304874	0.0317345	0.0262668	0.0228285	0.0162167	0.024362	0.0486822	0.0333339	0.0409663	0.0300293	0.0196819	0.0245095	0.0476842	0.0378928	0.0384688	0.0395533	0.0295654	0.0430421	0.0277133	0.0276129	0.0329111	0.0294515	0.0237816	0.0433594	0.0266156	0.0203431	0.0116308	0.0257876	0.0129758	0.0256496	0.0299924	0.018176	0.0368333	0.0282867	0.019586	0.022787	0.0202843	0.0308119	0.0130668	0.0159712	0.0136875	0.017794	0.0145891
GM3 d18:1/22:0	0.537262	0.431148	0.677892	0.317338	0.476171	0.757982	0.392295	0.504186	0.414865	0.309455	0.389497	0.518478	0.580694	0.568421	0.528527	0.569934	0.394597	0.298495	0.588153	0.350791	0.523756	0.569769	0.58353	0.351281	0.317599	0.296786	0.469348	0.492038	0.373363	0.730082	0.244683	0.521868	0.302606	0.305408	0.176077	0.248071	0.188035	0.30064	0.327914	0.226584	0.202814	0.363332	0.343961	0.534351	0.145255	0.189872	0.269618	0.230138	0.275499
GM3 d18:1/22:1	0.100594	0.0798994	0.135123	0.0925655	0.109445	0.180621	0.132377	0.125673	0.149139	0.0858594	0.0689316	0.108656	0.155234	0.116056	0.133309	0.0852239	0.114503	0.0766759	0.147691	0.095928	0.113627	0.126871	0.136003	0.113143	0.0749795	0.076872	0.102208	0.130934	0.109552	0.10807	0.0612021	0.0651722	0.0687821	0.0696464	0.0255607	0.0647001	0.0617305	0.0529667	0.0774596	0.0558447	0.0504923	0.0791142	0.0871222	0.152157	0.0361086	0.0593347	0.0584937	0.0456818	0.0733802
GM3 d18:1/24:0	0.400978	0.352048	0.481659	0.254162	0.362983	0.359034	0.348933	0.299521	0.366154	0.292164	0.295291	0.261217	0.434242	0.447697	0.270173	0.368162	0.294238	0.210812	0.45045	0.1967	0.444675	0.430308	0.414814	0.233941	0.237981	0.248964	0.378852	0.347822	0.285209	0.543395	0.251618	0.302494	0.241472	0.286719	0.136858	0.188663	0.160358	0.167118	0.210145	0.128771	0.174792	0.265411	0.248802	0.414565	0.0940315	0.135418	0.297488	0.207776	0.158273
GM3 d18:1/24:1	0.148646	0.195691	0.268268	0.155794	0.217271	0.276408	0.221242	0.220988	0.264983	0.241086	0.152064	0.165276	0.281919	0.288735	0.166173	0.2228	0.170187	0.184223	0.294326	0.180173	0.278741	0.272426	0.277587	0.169561	0.214595	0.181445	0.217932	0.191491	0.157397	0.357999	0.164364	0.152889	0.148308	0.184674	0.0983572	0.128951	0.106043	0.119235	0.190969	0.0867587	0.0684343	0.222227	0.202018	0.178924	0.0630774	0.0843451	0.144526	0.151467	0.120435
GM3 d18:1/26:0	0.00826245	0.00546154	0.00382274	0.0071139	0.00795079	0.00612267	0.00390776	0.00666904	0.00943745	0.0082619	0.00640601	0.00554794	0.0115517	0.0107255	0.00502498	0.00631432	0.00295885	0.0025882	0.0192024	0.00560058	0.0157413	0.0135172	0.0102375	0.0125793	0.0122141	0.00708208	0.0135653	0.0136158	0.0102732	0.020094	0.00678478	0.0145077	0.0189638	0.007903	0.00102554	0.00822672	0.0151726	0.00484749	0.0156677	0.00608222	0.00384898	0.00925457	0.0193213	0.0186484	0.00544778	0.0144816	0.015618	0.0138825	0.00307117
GM3 d18:1/26:1	0.00260001	0.00455536	0.0030792	0.00557428	0.00688998	0.00564818	0.00629157	0.00233407	0.00465909	0.0109253	0.00268851	0.0013162	0.00445515	0.00928523	0.0042997	0.00354904	0.00338678	0.00323103	0.00778391	0.00253197	0.00987274	0.0122834	0.00207695	0.00629238	0.00534648	0.00320567	0.00439239	0.00131803	0.00136984	0.00392392	0.00218554	0.000989469	0.00206051	0.00275834	0.0014874	0.00519961	0.00218338	0.00269802	0.00850368	0.000916458	0.000861543	0.00915448	0.003097	0.00406692	0.00102379	0.00142143	0.00152245	0.0019001	0.00118878
GB3 d18:0/16:0	6.74525e-05	5.19356e-05	0.000180243	0.00153714	0.000586268	0.00164639	0.000379223	0.000833208	0.000544165	0.000217504	0.00108571	0.000821157	0.000135887	0.000808477	0.000458107	0.000604015	0.000970107	0.000510054	0.000494548	0.00062225	0.00125533	0.000997943	0.000830593	0.00158565	0.000999834	0.000709822	0.0012523	0.000403342	0.000455204	0.00114199	0.00121264	0.00067453	0.0011254	0.000543126	0.000764673	0.000398204	0.000213274	5.08124e-05	0.000299181	0.000739913	0.000104152	0.00252287	0.00152634	0.00177679	0.000351581	0.000932805	0.00138152	0.0019203	0.000606464
GB3 d18:1/16:0	0.163607	0.0521273	0.0674658	0.0952817	0.0258786	0.0937369	0.0482093	0.0641035	0.106061	0.0523847	0.0850047	0.0933213	0.158953	0.109313	0.0682548	0.0904215	0.138314	0.0874571	0.176633	0.0772852	0.156781	0.134023	0.11292	0.157028	0.109678	0.120839	0.172057	0.132097	0.0990956	0.147519	0.12825	0.0659736	0.147992	0.179119	0.0856649	0.0566821	0.0734093	0.0542352	0.0558223	0.0647112	0.0354191	0.094594	0.058886	0.133731	0.044042	0.0767587	0.0957285	0.124571	0.0854766
GB3 d18:1/18:0	0.0290097	0.0218581	0.0272563	0.0218317	0.017598	0.0500391	0.0220802	0.0167244	0.0349113	0.0115839	0.019961	0.0242183	0.0283121	0.0162073	0.0196528	0.0172244	0.021675	0.00804208	0.0236257	0.00195496	0.0225267	0.0119839	0.0194851	0.0150027	0.00380414	0.0121377	0.0335042	0.00893597	0.0072034	0.00669968	0.0159851	0.0124893	0.0360243	0.0287918	0.0135796	0.0126687	0.0135872	0.0117195	0.0150879	0.0215078	0.0122578	0.0148032	0.0237793	0.0517027	0.0174316	0.0199362	0.016071	0.0157936	0.0123527
GB3 d18:1/18:1	0.00248771	0.00328247	0.00420571	0.00370428	0.00245122	0.00916689	0.00223026	0.00413926	0.00559833	0.00302461	0.00202301	0.00456635	0.00598564	0.00392671	0.00354234	0.00321462	0.00558567	0.00405829	0.0100728	0.00367806	0.0073375	0.00703558	0.00412566	0.0021067	0.00352745	0.00201749	0.0092967	0.0023123	0.00408555	0.00457219	0.00413021	0.000828853	0.00845066	0.00539312	0.00373628	0.00379646	0.00223507	0.000575712	0.00262015	0.00201006	0.00349541	0.00257681	0.00404405	0.0135747	0.0023639	0.0045166	0.002833	0.00438055	0.00321112
GB3 d18:1/20:0	0.00369064	0.0088816	0.00791169	0.00706202	0.00434892	0.0109266	0.00403454	0.00362831	0.00637283	0.00365181	0.00419489	0.0070713	0.00883754	0.00406759	0.00515755	0.00276912	0.00594792	0.0032541	0.0132527	0.00433961	0.00603962	0.00244553	0.00411469	0.00682669	0.00221429	0.00534801	0.00909941	0.0034661	0.00501606	0.00944035	0.0039063	0.00731398	0.00960072	0.00450618	0.0020715	0.00540783	0.00343265	0.00178062	0.00325545	0.00487208	0.00613742	0.00167944	0.0099669	0.0173578	0.00285718	0.00176311	0.00200883	0.0052765	0.00419214
GB3 d18:1/22:0	0.004667	0.0139648	0.0169222	0.0252114	0.0100562	0.0417748	0.0106732	0.0118304	0.0270931	0.0123311	0.038655	0.0148402	0.0246995	0.016648	0.0158533	0.0150394	0.0278098	0.0089155	0.0376853	0.00790461	0.0263515	0.0201635	0.0144431	0.026633	0.0154951	0.0131252	0.0341264	0.0173536	0.0144017	0.0227661	0.0234953	0.0237624	0.0346506	0.0421903	0.0136029	0.0103342	0.0138017	0.0111692	0.0107122	0.0167227	0.00900959	0.000128489	0.022186	0.0439904	0.00957668	0.0137114	0.00708198	0.0263206	0.0208868
GB3 d18:1/22:1	0.000409149	0.00215639	0.00174943	0.00687314	0.0026914	0.00477468	0.00191617	0.00194803	0.0041344	0.00278045	0.00413227	0.00269248	0.00693365	0.00215723	0.00339508	0.0049243	0.0054005	0.00213446	0.0104035	0.0022774	0.00672107	0.00410688	0.0058118	0.00275498	0.00399875	0.00319343	0.00535408	0.00296866	0.00203413	0.00501142	0.00458978	0.00149779	0.00877213	0.00756089	0.0029981	0.00414408	0.00183385	0.00357194	0.00228754	0.00326339	0.00113835	0.000977809	0.00410899	0.00532801	0.00230676	0.00333544	0.000874517	0.00409005	0.00408423
GB3 d18:1/24:0	0.00244171	0.00526744	0.00444192	0.00899249	0.00254097	0.0105603	0.00516315	0.00486562	0.00994002	0.00915032	0.0105296	0.0043455	0.00951355	0.00572495	0.00418736	0.00313649	0.00715643	0.00525799	0.00825501	0.00267335	0.013674	0.00740368	0.0061807	0.0101476	0.00513806	0.0067448	0.0125952	0.00818312	0.00578645	0.00713621	0.00937963	0.0064749	0.00806476	0.011413	0.00359765	0.00441483	0.00416966	0.002083	0.0048024	0.00381706	0.00269923	0.00477108	0.00587403	0.0163048	0.00388734	0.00760278	0.0093404	0.00662763	0.00550772
GB3 d18:1/24:1	0.00310024	0.00894947	0.00952544	0.0153399	0.00717898	0.0173723	0.00909334	0.00797038	0.0176194	0.0119914	0.0154028	0.0123966	0.0177752	0.0158216	0.00915556	0.0121519	0.0190637	0.00972864	0.0270081	0.00883057	0.0192323	0.0211142	0.0138997	0.0191187	0.0135567	0.0137756	0.0245962	0.0125387	0.0196503	0.0211514	0.0138376	0.00700155	0.0152651	0.0197599	0.00622595	0.00683473	0.0109612	0.00764607	0.00923468	0.00777208	0.00346784	0.00165394	0.0119851	0.0196518	0.00522267	0.0082753	0.00815968	0.0172809	0.0145666
PA 30:0	0.102763	0.0944624	0.201295	0.0548213	0.118186	0.160278	0.0931733	0.0805879	0.0815532	0.0432861	0.0853656	0.273128	0.182103	0.18602	0.143259	0.131276	0.117451	0.0890987	0.085306	0.0906931	0.0669963	0.0472744	0.112338	0.143834	0.077281	0.0908368	0.0587508	0.114211	0.124909	0.103432	0.0908961	0.116649	0.040586	0.052263	0.0414344	0.0689409	0.0661409	0.0527426	0.0593789	0.0549758	0.0353868	0.0550962	0.0484007	0.0667916	0.0849686	0.0411016	0.0732999	0.0397964	0.0400855
PA 32:0	0.00261252	0.00290154	0.00484022	0.00169834	0.00337486	0.00341841	0.00207034	0.00325277	0.00172929	0.00119102	0.00111009	0.0116981	0.00616774	0.00389915	0.00270076	0.00468092	0.00540068	0.00302774	0.00205734	0.00317996	0.00110702	0.00191683	0.00313324	0.00333674	0.00210719	0.00312904	0.00174608	0.00220692	0.00317043	0.00232053	0.00154796	0.00361639	0.00115476	0.00236784	0.00161215	0.00148492	0.00212686	0.00181269	0.00193309	0.00188124	0.00152822	0.00168858	0.00190601	0.00189356	0.00210113	0.00227944	0.00209643	0.00110436	0.00177682
PA 32:1	0.00646798	0.00642925	0.00963311	0.00400449	0.00499128	0.00670868	0.00316441	0.00376378	0.00329971	0.00139459	0.0033359	0.0214722	0.0118938	0.0102584	0.00785302	0.00672567	0.00775264	0.00723869	0.00473728	0.00509849	0.00382535	0.00216595	0.00612167	0.00747969	0.00227217	0.0037911	0.00350985	0.00506818	0.00491604	0.00573895	0.0039356	0.00605267	0.00257442	0.00236729	0.00273852	0.00231975	0.00263448	0.0045474	0.00474153	0.00421445	0.0017317	0.00339587	0.00376189	0.00535424	0.00337857	0.00249098	0.00714627	0.00174942	0.00243929
PA 34:0	0.00106319	0.000565525	0.000813191	0.00103134	0.00142705	0.000636839	0.00139689	0.00078522	0.00136107	0.000460632	0.000908365	0.00196393	0.00132112	0.00213988	0.0012233	0.00120609	0.00179331	0.0013577	0.00190685	0.000950319	0.00160169	0.00126959	0.00129984	0.00237875	0.000732101	0.00245125	0.00110272	0.00104271	0.00135213	0.00101594	0.00154651	0.00161884	0.00104792	0.00129377	0.00125437	0.0016697	0.00203574	0.00145917	0.000908173	0.00146822	0.000896054	0.00113927	0.0010994	0.00158968	0.00214017	0.00130033	0.00101801	0.00103955	0.00111214
PA 34:1	0.00733878	0.00562664	0.00651135	0.00569479	0.00509793	0.00648415	0.00686295	0.00518517	0.0070157	0.00415299	0.007131	0.0122421	0.0093287	0.00900671	0.00457067	0.0102839	0.0113364	0.0051957	0.00746267	0.00499285	0.00762974	0.00675696	0.0059402	0.0132832	0.00558673	0.00930935	0.00816248	0.00303259	0.00646403	0.00552977	0.00518863	0.00824296	0.00463632	0.00905343	0.00299355	0.00434971	0.0050281	0.0049788	0.0055837	0.0023088	0.00317345	0.00439591	0.00322528	0.0050664	0.00301507	0.0052752	0.00671132	0.00430044	0.00491198
PA 34:2	0.0150401	0.00792829	0.0111845	0.0105317	0.011612	0.00851802	0.0114407	0.0102468	0.0105057	0.00572114	0.00724628	0.0202295	0.0198229	0.0157576	0.00780651	0.0134267	0.0216515	0.00905569	0.0114436	0.00600456	0.014923	0.00897637	0.0123667	0.016638	0.00966789	0.0127816	0.0104328	0.00838558	0.013439	0.0102106	0.00716604	0.011332	0.00852789	0.00221914	0.00392311	0.0065342	0.00667955	0.00671803	0.00847389	0.00367484	0.00486714	0.00457428	0.00460732	0.0100441	0.00592748	0.00605511	0.00944422	0.00835685	0.00535295
PA 36:1	0.00290666	0.00144338	0.00102753	0.00213254	0.00157295	0.000907169	0.0021982	0.00175784	0.00176651	0.00122112	0.00331022	0.00343293	0.00240396	0.00223521	0.00134716	0.00125417	0.00204007	0.00191973	0.00305184	0.00106238	0.00227712	0.001707	0.00216067	0.00385651	0.00113979	0.00451183	0.00272545	0.00159902	0.00244588	0.00206369	0.00193704	0.00237351	0.00225993	0.00255268	0.0016555	0.00210593	0.002734	0.00263771	0.00337866	0.00243786	0.00254329	0.00280789	0.0019472	0.00182768	0.00256054	0.0015038	0.00299831	0.00225321	0.0023557
PA 36:2	0.00704255	0.00406152	0.003834	0.00373467	0.00475067	0.00358023	0.00339881	0.00452441	0.0036394	0.00241446	0.00496548	0.0067525	0.00783594	0.00569102	0.00403296	0.00480373	0.00810049	0.00317627	0.0049281	0.0027965	0.0077906	0.00370541	0.00402471	0.00828894	0.00463798	0.00805686	0.00429103	0.0037693	0.00564837	0.00449366	0.00253729	0.00553345	0.00495604	0.00505884	0.00296602	0.00416616	0.00394716	0.00320867	0.00329999	0.00274763	0.0022631	0.00260175	0.00199463	0.00444398	0.0024079	0.00227865	0.00475239	0.00464926	0.00277732
PA 36:3	0.00615263	0.00332954	0.00466671	0.00367111	0.00329396	0.00217576	0.00404793	0.00437614	0.00415626	0.00238845	0.00285564	0.00597781	0.00718942	0.00589471	0.00203931	0.00606191	0.00641649	0.00356276	0.00374573	0.00284793	0.00502368	0.00393527	0.00509731	0.00502564	0.00330242	0.00617461	0.00374067	0.00298226	0.00416492	0.00438319	0.00221699	0.00473954	0.00464562	0.00459486	0.00149633	0.00384035	0.0017873	0.00289001	0.00393574	0.00253251	0.00148094	0.00238959	0.0014099	0.00296665	0.00222477	0.00232077	0.00268542	0.00356995	0.00268115
PA 36:4	0.00740286	0.00471401	0.00650617	0.00434653	0.00527022	0.00426298	0.00446646	0.00429636	0.00439209	0.00330774	0.00437248	0.0096653	0.0071298	0.0045584	0.003082	0.00687436	0.00817804	0.00327064	0.00610075	0.00482284	0.00771551	0.00590297	0.00563899	0.00954943	0.00485053	0.00874532	0.00636838	0.00328928	0.00667021	0.00431881	0.00495089	0.00713588	0.00449102	0.00942256	0.00397417	0.0095702	0.00457317	0.00423414	0.00525705	0.00393736	0.00550752	0.00429915	0.00464494	0.00522602	0.00606742	0.00453343	0.00492192	0.00450465	0.0044013
PA 38:0	0.00494465	0.00259542	0.00222537	0.00209995	0.00251767	0.00278863	0.00481227	0.00305057	0.00236571	0.00182125	0.00280764	0.00548548	0.00508895	0.00348218	0.001276	0.00327615	0.00347974	0.00242959	0.0034508	0.00140521	0.00380922	0.00240016	0.00320018	0.00363146	0.00261006	0.00400535	0.00308434	0.00130952	0.00301738	0.0025311	0.00221085	0.0029482	0.0023005	0.00286474	0.00105321	0.00200124	0.00207989	0.00162766	0.00180527	0.00108473	0.00226162	0.00249551	0.00125146	0.00245165	0.00166284	0.00158947	0.00247623	0.00341698	0.00195895
PA 38:1	0.00247565	0.00180255	0.00137867	0.00125506	0.00105418	0.00142567	0.00129298	0.000999678	0.000933239	0.000691642	0.00126307	0.00191334	0.00175035	0.00194375	0.00111559	0.000791502	0.00274623	0.0011708	0.00162012	0.000747897	0.00228717	0.00158621	0.00107435	0.00150574	0.00139545	0.00095536	0.00152983	0.0013361	0.00120803	0.00183862	0.00109063	0.00175273	0.000719567	0.00179465	0.000513208	0.000813619	0.00170384	0.000793515	0.00112067	0.00106241	0.00114092	0.00111565	0.00119648	0.00106168	0.00113469	0.000514266	0.00120449	0.00178025	0.000828648
PA 38:3	0.00126339	0.00065492	0.000893229	0.0019311	0.00174364	0.00146954	0.000796834	0.00142907	0.000675794	0.000363112	0.00088561	0.00112576	0.001385	0.00163716	0.000844768	0.00173006	0.0010515	0.00111118	0.0011372	0.000739433	0.00186151	0.00134619	0.00112022	0.00176443	0.000977722	0.00236171	0.00109374	0.00132374	0.00102589	0.00151274	0.000530343	0.000921514	0.00163068	0.00111583	0.000738343	0.000794178	0.00109936	0.000471008	0.00183432	0.000446352	0.0013151	0.000576854	0.000981203	0.00109887	0.000966628	0.000508971	0.000862559	0.00142667	0.000757642
PA 38:4	0.0112499	0.00503881	0.00596833	0.00434665	0.00508361	0.00510421	0.00579348	0.00403136	0.00461847	0.00389707	0.00624529	0.00782096	0.00675987	0.00640923	0.00528954	0.00641989	0.00794405	0.00436214	0.00751801	0.00555419	0.00835715	0.00458673	0.00719457	0.0100769	0.00402331	0.0107571	0.00683167	0.00477154	0.0124879	0.00806406	0.00521627	0.00725945	0.00628381	0.0070021	0.00500814	0.00546101	0.00428921	0.00421949	0.00461637	0.00449322	0.00511343	0.00668168	0.00553206	0.00450459	0.0059151	0.00388199	0.00571477	0.00488347	0.00389649
PA 38:5	0.00327706	0.00151496	0.00284566	0.00251254	0.00140104	0.00149037	0.00243334	0.002093	0.00193774	0.00150667	0.00270992	0.00353129	0.00475956	0.00302688	0.00185363	0.00334973	0.00269408	0.00273893	0.00356033	0.0017872	0.00456202	0.00219537	0.00285393	0.00435983	0.00279671	0.00476161	0.00400939	0.00140408	0.00317215	0.00222829	0.00224721	0.00347578	0.00168603	0.00321407	0.00106721	0.00196852	0.000822251	0.00119409	0.00268156	0.00182333	0.00181118	0.00163849	0.00125203	0.00165421	0.00190594	0.00176962	0.00233386	0.00155782	0.00104602
PA 38:6	0.00877866	0.00500405	0.00259101	0.00585852	0.00389825	0.00309196	0.00422008	0.00312846	0.00264163	0.00468443	0.00430265	0.00535217	0.00401198	0.00611988	0.0029512	0.00478232	0.00780767	0.00637047	0.00711806	0.00272156	0.0107381	0.00486328	0.00456383	0.00790192	0.00338869	0.00455736	0.00475995	0.00217875	0.00515117	0.00351144	0.003831	0.00406565	0.00283268	0.00766723	0.0032535	0.00189389	0.00329491	0.00224826	0.00462921	0.00295491	0.00439078	0.00355673	0.00183169	0.00487859	0.00247788	0.00270582	0.00365864	0.00477997	0.0029933
PA 40:6	0.00303853	0.00152957	0.000630228	0.00149133	0.00055908	0.00114206	0.00110288	0.00117602	0.000447003	0.000567885	0.00140526	0.00144875	0.00112136	0.000928271	0.000704815	0.000579518	0.00188558	0.00156589	0.00217602	0.000728307	0.00222231	0.000294499	0.000980781	0.00200809	0.000523367	0.00281348	0.000270544	0.000509125	0.00115254	0.000845486	0.00141203	0.00160671	0.00086028	0.00158797	0.000646514	0.00144778	0.000865363	0.00182252	0.00146076	0.000963628	0.00114272	0.00161494	0.00102981	0.00091707	0.00116207	0.0006669	0.00189494	0.000777131	0.000993448
PA 40:7	0.00123377	0.00052907	0.000522929	0.00061468	0.00075575	0.00108492	0.00143646	0.000700548	0.00123235	0.000506023	0.000622456	0.00104987	0.00121457	0.000863271	0.000559755	0.000647001	0.000662045	0.000676673	0.000950349	0.000333087	0.00223528	0.000922719	0.000744656	0.000576515	0.000839842	0.000999631	0.000786899	0.000121625	0.00075042	0.000809081	0.000740357	0.00116623	0.000539664	0.0014675	0.000480979	0.00103337	0.000915541	0.000970221	0.000851918	0.000956762	0.000851359	0.000740259	0.000622398	0.000889266	0.0012471	0.00041068	0.00174677	0.00119366	0.000468698
PC 30:0	14.992	17.277	17.3696	9.37978	13.8267	9.63069	17.0537	9.77343	10.6916	6.69916	5.61577	20.5143	22.0617	21.989	14.4834	16.4438	19.73	9.41649	15.0492	22.4952	7.76702	10.8756	8.16452	15.4857	8.69368	14.6123	12.5825	14.1576	14.0519	11.9413	14.053	12.7627	16.8012	12.5647	13.0671	14.0382	14.3671	16.399	12.502	11.0521	13.1518	3.57701	13.6984	21.9666	17.9661	11.6926	12.8307	15.5495	7.32616
PC 32:0	27.4434	22.2628	22.9444	23.5478	21.4837	25.6461	23.2558	22.1051	19.9785	22.7246	17.5594	22.2853	19.3769	25.4241	22.0774	25.3348	28.7006	24.9224	23.8798	21.7273	20.5005	23.8672	24.7497	19.9891	17.8105	20.631	25.4399	20.3451	21.3132	26.2427	17.906	19.9832	26.0692	20.5079	19.7882	21.7666	22.0121	23.6227	21.032	19.6728	21.2132	18.1491	24.3286	25.2365	22.8944	21.1287	19.3739	24.642	17.3453
PC 32:1	13.7247	8.2989	13.3207	12.3854	10.5331	12.7396	12.6953	10.3081	14.2839	9.51798	8.25886	21.6658	13.9532	20.6557	13.4345	18.8906	17.1994	14.8837	12.3968	18.5163	11.7271	10.652	13.4255	17.3774	14.8541	14.1862	11.3664	11.0768	13.2187	8.09984	16.1483	15.3915	11.143	6.14063	16.1531	15.3786	8.20494	17.1289	15.8459	14.6215	14.9672	15.3713	9.19927	16.5501	19.6236	6.50114	15.133	5.63662	6.86754
PC 34:0	1.0069	1.90551	0.433508	4.20655	1.39002	1.56133	1.26777	1.29455	1.826	1.53506	0.707441	0.220264	1.09361	1.97105	0.301398	0.0695578	1.3246	1.86977	2.03427	1.16163	1.67506	1.84606	1.82334	0.879459	1.67244	1.79822	1.96028	1.7263	1.91437	1.67336	1.82314	1.47751	1.56288	2.10786	2.04217	0.534073	1.91193	1.75409	1.0539	1.17698	1.80187	2.31783	2.21191	1.63998	1.96488	2.0167	1.50487	2.0421	2.34885
PC 34:1	17.6904	20.9006	16.7221	29.0321	16.9073	22.5367	19.4458	14.1408	22.2936	18.9987	21.5686	24.5225	23.1341	27.3728	20.4951	24.5054	16.2624	14.1727	20.4921	20.3734	17.9731	20.7404	14.1812	18.1651	18.9018	19.1311	19.6943	14.4808	19.9306	19.9243	20.6183	16.8296	15.2036	17.5692	17.5035	19.0143	22.7047	25.8681	22.8836	19.7188	24.4152	21.6455	20.0222	21.0579	23.3318	16.9079	17.2515	20.3227	16.1255
PC 34:2	45.6024	38.6393	45.5952	42.8998	45.6508	50.2155	45.2839	51.7908	44.3586	40.3778	35.4997	40.0712	45.9643	43.0291	36.79	34.6295	44.0751	38.7612	34.0176	36.6922	32.7383	45.0628	41.0021	27.1931	35.5493	41.1566	30.633	38.4609	43.4534	37.0333	32.9655	35.3658	34.2624	30.6838	36.2701	42.9578	40.4655	49.0333	36.4688	45.7056	37.899	32.8633	30.5259	42.059	37.6181	36.7407	34.2954	36.4879	33.8476
PC 36:0	0.0212298	0	0	0.537661	0.0391373	0	0	0	0	0	0	0.018973	0.028083	0	0.0202371	0.0622264	0	0.000625632	0.0147607	0.0299465	0.00239161	0	0.0152519	0.00446901	0	0.0401582	0	0	0	0.0193953	0.0329501	0.0499781	0.0366456	0.0305687	0.0899654	0.0168015	0	0.0348883	0	0	0.108131	0	0.0936903	0	0.0413831	0.0129072	0	0.052722	0.00532469
PC 36:1	2.98836	3.12046	1.85123	5.21041	1.72245	2.68743	2.43999	1.77293	3.35385	2.08461	3.60237	2.86812	1.98704	3.56256	2.11609	2.80118	2.68372	2.2447	2.7879	2.89049	2.40181	2.25088	2.31164	3.3684	3.82204	3.44823	3.10618	2.76846	3.28657	4.44991	3.37577	2.36882	2.32047	3.34029	3.13871	2.4	4.44164	3.6645	4.07715	3.01199	4.0209	5.66371	3.46763	3.46975	3.19576	2.90094	1.90225	2.92214	2.73305
PC 36:2	21.8179	16.424	18.0351	20.7062	17.9139	19.5054	14.9195	16.2685	18.4208	19.7705	16.2835	13.995	10.395	18.0319	12.4633	13.851	17.0424	18.3219	19.007	14.3297	13.6901	19.9156	15.0716	13.0097	18.3814	21.2568	18.3434	23.0939	19.9295	16.2709	19.7778	16.8391	17.8874	18.6112	18.1687	17.0604	22.1905	21.0496	14.036	26.012	22.0409	16.9941	17.3912	20.2777	20.9071	22.1668	16.2514	19.5214	16.1685
PC 36:3	11.4927	9.61051	5.69938	15.8597	10.282	12.0616	10.2282	11.4076	11.357	11.89	9.78763	9.52068	11.451	11.148	10.5329	11.9076	10.8649	11.6964	9.38398	11.1231	9.76545	6.54996	13.7216	7.47107	11.9475	15.6922	11.6778	12.6784	6.87211	12.573	11.4279	10.3845	11.9595	4.99427	13.44	12.1309	6.78141	15.1655	11.1004	13.027	11.7803	14.8719	13.0199	13.1995	12.1208	7.78249	8.29001	7.43652	10.8397
PC 36:4	21.953	20.3157	19.8738	21.5148	19.6797	27.0937	21.1458	17.9066	26.5995	22.706	18.0118	16.9054	15.8979	19.8836	18.8628	23.6202	23.821	17.0143	18.7799	21.1852	14.8592	25.1469	20.0103	15.8812	20.8122	21.6694	18.3434	21.2087	22.4726	24.2128	20.9435	19.8514	19.1292	19.8717	21.539	21.8495	20.2817	24.3482	20.1078	21.4124	26.0859	22.0536	23.1822	20.8301	28.9329	22.9501	20.7215	19.3555	17.5662
PC 38:1	0.0327465	0.0254612	0	0.0847432	0	0.055576	0.000368845	0.00277838	0.00173167	0.0236115	0.0370671	0.0168202	0.00464083	0.0293025	0.00652591	0	0	0	0.0237123	0	0.0243034	0.00816022	0	0.0497214	0	0	0.00737275	0.0148104	0.0120242	0	0.048207	0.0342106	0.0111014	0.0183595	0	0.00703638	0	0.0745929	0.0250794	0.0712807	0.0250122	0.0392694	0.0145392	0.0703097	0.00347715	0.00187693	0	0.0359926	0.0165463
PC 38:2	0.853181	0.427225	0.186058	0.953387	0.323595	0	0.290938	0.465626	0.158217	0	0.530608	0	0.452018	0.255735	0.151322	0.324426	0.271615	0.541324	0.185155	0.106747	0.201982	0.144214	0.156999	0.110937	0.687691	0.304345	0.255788	0.650309	0.213115	0.355458	0	0.0319106	0.445934	0.330586	0.337392	0.24737	0.355475	0.183736	0.392919	0.24299	0.209107	0.483811	0.189872	0.723932	0.0659045	0.526154	0.213699	0.283518	0.408782
PC 38:3	1.70449	3.74699	4.25833	5.0581	5.12882	2.77233	3.25048	1.86485	4.79065	2.47262	3.47249	4.23747	2.95895	3.65827	1.34784	4.12956	3.2677	5.38212	3.20718	2.39093	2.44571	2.92119	6.7014	1.51581	2.5265	7.50058	3.42723	6.3389	3.47857	6.36826	4.32455	4.28037	4.0693	3.69192	4.40242	3.44507	4.73997	2.06731	3.75653	1.68558	4.01704	3.76876	4.21699	6.22507	3.87588	5.45252	2.31368	3.41602	3.32996
PC 38:4	9.76093	11.9024	16.8203	13.9989	10.5864	13.8542	11.4355	13.0061	16.9596	11.3254	13.3487	11.2155	13.4715	14.8322	13.203	13.1483	12.6082	10.0617	12.9592	12.8228	8.15205	15.3454	13.7409	10.5988	16.0352	16.2346	14.2147	13.8789	14.431	15.5022	13.5241	11.5601	15.6632	11.8098	12.8498	18.423	14.0813	17.001	10.1984	11.2508	15.3569	10.7596	15.3901	12.7848	16.0559	14.9149	9.60816	9.08657	12.1578
PC 38:5	10.4068	8.51206	9.141	10.5863	9.45889	10.671	9.7417	8.24569	11.9197	8.72487	7.66984	9.3216	11.1132	10.8361	8.42493	10.2882	10.6649	7.03931	9.13863	8.76766	8.36539	6.32634	9.70368	8.75877	8.48013	9.54195	8.99548	9.28246	10.0625	9.15858	7.10089	10.8125	11.1579	8.89478	7.17513	10.892	10.3853	12.9032	9.83176	10.8153	12.0893	10.0531	10.8412	12.979	10.7613	9.86534	8.09871	10.7493	7.20493
PC 38:6	17.5447	13.0501	7.03552	14.2678	13.2712	13.1252	14.8542	9.98768	9.05336	12.9472	8.60871	7.57306	8.51391	12.6192	9.63765	10.5233	13.5472	12.5911	9.82037	9.29215	11.6244	10.6529	9.21205	9.09081	10.9447	10.764	8.25501	10.4713	14.6751	8.31924	15.1269	11.4766	11.9218	12.1846	13.5741	8.98512	12.1665	15.3364	14.7203	15.2691	13.7367	10.9883	7.21648	15.5624	9.84393	9.4237	10.422	14.4455	8.51797
PC 40:2	0.0476495	0.00111351	0	0.0092379	0.00736743	0.0117716	0.0205627	0.00988273	0.00972499	0.0172762	0.0172798	0	0.00548022	0.00388634	0.0134144	0.0231008	0.0207897	0.0100569	0.00113868	0.0120703	0.0129025	0.00437135	0.0041214	0.0100368	0.0217485	0	0.00161982	0.00532465	0.00209875	0.00194431	0.00708103	0.00447417	0.0179387	0	0.0116944	0.00687318	0	0.00707567	0	0	0.0030241	0.028617	0	0	0.00279336	0.00283702	0.0137959	0.0128043	0.0123893
PC 40:3	0	0.0308285	0.0726736	0.147124	0.111423	0.0475184	0.0244181	0	0.0499607	0	0.0248831	0.0371533	0.0505065	0.0639324	0	0.0865672	0.048916	0.0245978	0.0581369	0.0391691	0.0480563	0.0336569	0.188002	0	0	0.111471	0.0914387	0.112772	0.101599	0.175177	0	0.105487	0.0987823	0.0500998	0.0143327	0.082724	0.053669	0.0579992	0.0804679	0.0896683	0.0626038	0.0452829	0.0698037	0.119128	0.108069	0.077804	0.0280788	0.021047	0
PC 40:4	0.546882	0.911722	1.57596	1.06317	0.158764	0.990641	1.00435	0.845469	1.02808	0.472026	0.617676	1.33474	1.2991	0.887976	0.843878	1.10726	0.837486	0.505868	0.881086	0.210891	0.0705049	0.678344	0.427068	0.820957	0.885845	1.36589	0.812791	0.979629	0.714615	1.59495	0.899437	0.862329	0.765576	0.752992	0	1.22096	0.960284	0.226374	0.744782	0	0.714757	0.629301	1.28087	0.881807	1.16908	0.94525	0.542206	0.656922	0.812374
PC 40:5	3.72474	4.02979	4.75643	4.86949	2.97259	3.97426	3.97365	3.01199	4.02131	3.13563	3.89618	4.76458	3.8157	3.85608	3.53819	4.653	2.59976	3.72876	3.91904	5.72693	3.04651	3.28291	4.05407	3.44162	3.33254	5.11362	3.62437	4.41481	3.24052	3.73721	3.42242	5.30968	3.52171	3.90194	5.08338	4.17072	4.40734	5.45317	3.27825	4.96769	3.79692	3.57259	4.28081	4.07901	3.98953	4.21309	2.6431	2.98857	2.73351
PC 40:6	5.21195	14.327	8.0259	13.1268	12.9117	3.87862	5.31492	8.57923	5.40204	5.06236	12.6394	5.07786	3.00144	11.3383	5.12593	3.46256	12.215	16.507	14.3603	5.78084	12.9225	10.9868	12.7415	14.3377	9.29783	15.2271	9.18835	12.5353	12.993	9.13312	15.8524	6.05579	10.328	15.1355	7.52984	8.94755	16.8437	7.49743	12.3953	15.1522	12.8757	10.8475	8.71677	13.4436	8.79509	10.0224	8.65013	12.0972	6.38905
PC 40:7	7.55848	7.74449	5.62261	9.40255	8.07231	6.00892	9.77924	5.73839	8.42826	7.55201	10.006	6.07414	8.707	10.7449	8.11711	5.81725	9.01968	7.0507	10.4237	6.93589	11.1711	9.68559	9.06283	9.62589	6.62197	7.54138	7.01088	7.13774	9.81981	6.2529	7.48654	5.82194	9.23437	8.73352	7.65783	9.45205	8.65852	10.0471	8.23535	8.20931	6.5031	5.48709	6.9059	11.8536	6.77487	6.23788	5.03849	8.39738	4.24201
PC 42:1	0.0228243	0.00857933	0.0163358	0.0110047	0.0109506	0.0184796	0.0131949	0.00926399	0.0178584	0.00630113	0.0212441	0.0107435	0.0142135	0.0227614	0.0135451	0.0261601	0.0291052	0.00503951	0.0122001	0.00663635	0.00738071	0.0117032	0.0216233	0.00672542	0.016948	0.00834184	0.010923	0.0121912	0.0161905	0.0170515	0.0089057	0.00950167	0.0208211	0.00634612	0.00654152	0.0143016	0.00997089	0.0108622	0.0211683	0.0145195	0.0180561	0.0134495	0.0076919	0.0164872	0.0185619	0.0102222	0.00725233	0.019461	0.0104298
PC 42:2	0.0409395	0.0179329	0.0307291	0.0272388	0.0118765	0.0488022	0.0420129	0.0417552	0.0394032	0.0182209	0.0542897	0.0114911	0.0196274	0.0654612	0.0136902	0.0410158	0.0089456	0.0169695	0.0191983	0.0128566	0.0113883	0.0281771	0.0409284	0.0121455	0.021098	0.0228647	0.0128716	0.0364678	0.0340539	0.0361969	0.0329947	0.028613	0.0532339	0.0214353	0.00982794	0.0222819	0.0268407	0.0235248	0.0325573	0.0252973	0.0274007	0.015821	0.0191136	0.0467146	0.0258205	0.0201731	0.0147384	0.0354963	0.0155316
PC 42:3	0.0450861	0.0227226	0.0398874	0.0536241	0.0137151	0.0288174	0.03868	0.0183133	0.0156696	0.0217113	0.0394738	0.0267506	0.0298422	0.0386904	0.0266277	0.0334421	0.0336879	0.0207081	0.00906978	0.0250202	0.0183816	0.0135556	0.0311722	0.0235692	0.0282871	0.0262998	0.008024	0.038992	0.030471	0.0432759	0.019648	0.0244743	0.0236478	0.0151877	0.0238015	0.0120347	0.0151336	0.0343675	0.027644	0.0145256	0.019137	0.0426923	0.0173159	0.0341405	0.0264441	0.0266887	0.03514	0.007332	0.0202447
PC 42:4	0.122915	0.160769	0.31718	0.262852	0.224266	0.209162	0.240699	0.197384	0.338734	0.190802	0.176093	0.155953	0.301643	0.367832	0.127258	0.262805	0.2863	0.181985	0.301045	0.123009	0.137991	0.268206	0.302385	0.223376	0.10019	0.270296	0.243268	0.212765	0.243853	0.294361	0.270912	0.252066	0.278558	0.22583	0.176755	0.289699	0.252256	0.13389	0.222641	0.228535	0.240736	0.128962	0.242421	0.273374	0.265011	0.186113	0.0768326	0.219993	0.096751
PC 42:5	0.328079	0.280864	0.399484	0.418072	0.242787	0.193391	0.256765	0.340047	0.205958	0.427345	0.28128	0.370332	0.280523	0.396822	0.254076	0.252707	0.348739	0.327997	0.395019	0.359492	0.283301	0.330955	0.31413	0.360472	0.312807	0.344482	0.275554	0.295716	0.292763	0.318499	0.382713	0.284784	0.312015	0.450947	0.199248	0.412604	0.375204	0.373985	0.280714	0.371803	0.340233	0.190847	0.270834	0.410559	0.300254	0.164028	0.256308	0.420916	0.222626
PC 42:6	0.249246	0.536674	0.421373	0.753756	0.374417	0.255685	0.352957	0.299149	0.544219	0.315624	0.526816	0.280248	0.340045	0.558524	0.336973	0.370793	0.438891	0.504825	0.701575	0.604146	0.578828	0.362344	0.468525	0.692059	0.341685	0.626909	0.305191	0.552483	0.386993	0.366544	0.665587	0.665206	0.524046	0.613286	0.43798	0.498409	0.509645	0.391983	0.376994	0.509357	0.458228	0.28812	0.346845	0.586625	0.455273	0.34192	0.27614	0.53022	0.284779
PC 42:7	1.34004	1.15493	1.1299	1.7604	1.06352	0.96528	1.15141	0.897751	1.89514	1.74397	1.98114	0.934727	1.03552	1.30996	1.01432	1.02297	1.32015	1.08562	1.61407	1.11178	1.85542	1.42711	1.26115	1.78177	1.35688	1.19009	1.28454	1.25077	1.40484	1.26269	1.43586	1.16542	1.52455	1.60837	1.24886	1.60485	1.18696	1.19258	1.3719	1.66257	0.944736	0.911904	1.30047	1.82209	1.05299	0.865846	0.896732	1.67233	0.76021
PC 44:0	6.17916	0	0	0	0	0	0	0	0	0	0	0	0	0	0	0	0	0	0	0	0	0	0	0	0	0	0	0	0	0	0	0	0	0	0	0	0	0	0	0	0	2.37701	0	0	0	0	0	0	0
PC 44:2	0.00987847	0.0193468	0.0212109	0.0260387	0.0227052	0.0179948	0.0255996	0.0263783	0.0191721	0.0129576	0.0213212	0.0112968	0.0163838	0.0246163	0.0120387	0.0169906	0.0301001	0.00786402	0.0134171	0.0149004	0.00874453	0.0357787	0.0209781	0.0163179	0.0277522	0.0241754	0.00463631	0.0182652	0.017566	0.0247074	0.0225281	0.0103585	0.0345876	0.0146189	0.0077638	0.0154241	0.0218351	0.010581	0.0399402	0.0181993	0.0189945	0.0160068	0.0113533	0.0140531	0.0158906	0.0116873	0.0145055	0.0124193	0.00768577
PC 44:3	0.0465852	0.0242396	0.0522417	0.0591785	0.022351	0.0469963	0.0396112	0.0194829	0.0600773	0.0151416	0.0578074	0.0431479	0.024987	0.0336654	0.030057	0.0561466	0.0517598	0.023074	0.0232593	0.0385405	0.0213081	0.0442734	0.0324602	0.0490167	0.0255671	0.0281304	0.0253339	0.0326127	0.0285362	0.0566626	0.0458288	0.0326288	0.0383788	0.0136572	0.0205218	0.0207187	0.028497	0.0395782	0.0469226	0.0320263	0.0212257	0.031584	0.024723	0.0498608	0.0290947	0.0223664	0.0136811	0.0371421	0.0103374
PC 44:4	0.158776	0.173864	0.287983	0.132949	0.118737	0.138655	0.0711881	0.181843	0.115993	0.0599527	0.147875	0.0883139	0.134778	0.198499	0.0985124	0.0925708	0.270033	0.101109	0.220844	0.0817599	0.139214	0.0512383	0.181323	0.0651208	0.13054	0.157883	0.149122	0.159672	0.199122	0.203307	0.273267	0.199103	0.186156	0.173512	0.0842208	0.167133	0.182823	0.0445287	0.132918	0.136581	0.15191	0.038273	0.182115	0.180546	0.223864	0.095441	0.0796221	0.0447238	0.0927383
PC 44:5	0.208303	0.14086	0.116994	0.203152	0.105835	0.170963	0.145444	0.130922	0.0757873	0.122111	0.172692	0.116959	0.156661	0.104176	0.163024	0.11844	0.209741	0.142466	0.283253	0.18603	0.15299	0.155758	0.160163	0.211865	0.142736	0.128386	0.139593	0.131981	0.0382391	0.103658	0.13083	0.123733	0.166674	0.0742526	0.137795	0.184364	0.152217	0.121253	0.206076	0.131563	0.126681	0.157072	0.0727594	0.173778	0.0615515	0.0850556	0.11561	0.130061	0.0737672
PC 44:6	0.173128	0.144148	0.127162	0.214101	0.124328	0.113558	0.15931	0.12245	0.141718	0.141269	0.154218	0.117918	0.12802	0.20403	0.119659	0.0971008	0.167271	0.157122	0.22444	0.117255	0.209683	0.16088	0.129897	0.165843	0.114574	0.13246	0.139705	0.134218	0.121507	0.157452	0.182979	0.12871	0.197975	0.189325	0.11286	0.153827	0.117554	0.136961	0.133999	0.145615	0.120243	0.0939681	0.107125	0.177946	0.103198	0.0826702	0.114911	0.172607	0.097832
PC 44:7	0.204959	0.244153	0.194426	0.280958	0.191542	0.168751	0.243481	0.192741	0.189599	0.279393	0.162154	0.189282	0.207336	0.31939	0.178804	0.173012	0.25044	0.337878	0.382832	0.234051	0.32715	0.225408	0.19748	0.321777	0.20552	0.187982	0.195129	0.191498	0.211639	0.220486	0.300692	0.191955	0.258725	0.303501	0.244025	0.228106	0.238457	0.190004	0.218269	0.243959	0.201617	0.13315	0.153723	0.279002	0.165836	0.128796	0.181229	0.30728	0.141697
PC 46:1	0.00530102	0.00433355	0.00881369	0.00780173	0.00471848	0.0040629	0.00500624	0.0059588	0.00442143	0.00187516	0.00476088	0.00631283	0.00583631	0.00919729	0.00750463	0.0094865	0.0135538	0.00451736	0.00810422	0.00892852	0.00516065	0.00292162	0.00974759	0.00634174	0.00780526	0.00646285	0.00566461	0.00732891	0.00590426	0.00901777	0.00782647	0.00229332	0.00861215	0.0128394	0.00164729	0.00564788	0.00670385	0.00672634	0.00482805	0.00442293	0.00242255	0.00579024	0.00307723	0.00926291	0.00763896	0.00217481	0.00497786	0.0100069	0.00214147
PC 46:2	0.0111878	0.00614859	0.00717194	0.0117036	0.0134672	0.00631886	0.0087225	0.0114496	0.00902071	0.00592153	0.00788786	0.0130088	0.00231396	0.0103328	0.00731382	0.011472	0.00976205	0.00685831	0.00663595	0.00549965	0.00634085	0.00941004	0.0081789	0.00462842	0.00821735	0.00649976	0.0027873	0.00954956	0.0187684	0.0110289	0.00483279	0.00399589	0.00804013	0.00867872	0.00749483	0.0142189	0.00457979	0.00839955	0.00940222	0.0160416	0.00498723	0.0079865	0.00388747	0.0138096	0.00911387	0.00491766	0.00780571	0.0113414	0.00582297
PC 46:3	0.00685819	0.00937994	0.0150147	0.0182569	0.00476352	0.00417239	0.00771581	0.0102809	0.00858743	0.00484363	0.00767736	0.0100445	0.01453	0.0110747	0.00657689	0.00921765	0.0169495	0.00864398	0.0191701	0.0134678	0.0111556	0.00712846	0.0147127	0.0060306	0.00999508	0.00084029	0.00895925	0.00861445	0.0135037	0.0179235	0.0183957	0.0113184	0.00723661	0.00981606	0.00918766	0.0081309	0.00418777	0.00102074	0.0099388	0.00920239	0.00739398	0	0.0112037	0.011536	0.00820162	0.00848722	0.00638325	0.00791157	0.00956399
PC 46:4	0.0524087	0.0390302	0.0666727	0.0514558	0.0380535	0.0653342	0.0427355	0.0415945	0.0509042	0.0222287	0.0548823	0.0398718	0.0313264	0.0451565	0.0377091	0.0555502	0.063181	0.0330651	0.0525948	0.0468935	0.0354205	0.0520916	0.0458044	0.0767798	0.0293003	0.0471527	0.0349771	0.0369795	0.052722	0.0607987	0.04959	0.0467215	0.0520438	0.046114	0.0337616	0.0556585	0.0435929	0.0318407	0.0508378	0.0265886	0.0317768	0.0256162	0.0357287	0.0454547	0.038556	0.0115261	0.026252	0.0232324	0.0242056
PC 46:5	0.0542264	0.0587101	0.0726688	0.0842724	0.0630958	0.0658188	0.0527285	0.0670395	0.058073	0.0413135	0.0659328	0.0760952	0.0633883	0.0774373	0.0538468	0.0619135	0.0839128	0.0624756	0.0936606	0.0617788	0.0716924	0.068532	0.0619727	0.087456	0.0559587	0.0485729	0.044957	0.048211	0.058507	0.0856311	0.0762472	0.0589816	0.0847286	0.0895044	0.0606306	0.0696995	0.0681604	0.0356803	0.0868687	0.0709722	0.0361945	0.0414984	0.0455495	0.0655408	0.0694187	0.0357093	0.052015	0.0652277	0.0433156
PC 46:6	0.0863758	0.0664932	0.0585726	0.0902074	0.0588518	0.0591247	0.0620342	0.0589642	0.0640128	0.0498773	0.0963907	0.058121	0.0529706	0.102449	0.0555405	0.0569923	0.0969256	0.0791645	0.130536	0.0623789	0.0983574	0.0650828	0.0610252	0.0979431	0.0554874	0.0538605	0.0630875	0.0458205	0.0703148	0.0750321	0.118173	0.0607191	0.0733618	0.0872632	0.0568992	0.0593735	0.060856	0.044642	0.0718388	0.0749779	0.0504791	0.0481555	0.0508963	0.100688	0.0441538	0.0347823	0.0441375	0.0764544	0.0354079
PC 46:7	0.116013	0.132614	0.0925303	0.141334	0.0823591	0.0605007	0.112484	0.0980051	0.0995428	0.111155	0.0938647	0.0950177	0.0953864	0.156497	0.0828511	0.0843369	0.110359	0.165907	0.241646	0.0934698	0.184202	0.126312	0.0916942	0.171184	0.085704	0.0972559	0.10495	0.0939621	0.126487	0.143104	0.191768	0.107954	0.152632	0.188976	0.110641	0.10244	0.123923	0.0953095	0.144026	0.144449	0.090324	0.0686458	0.0849891	0.140738	0.0836263	0.0565501	0.11229	0.149122	0.0706901
PC 48:5	0.0132959	0.0130815	0.0135825	0.0156441	0.00992244	0.00768464	0.0125335	0.0167092	0.0117526	0.0095978	0.0100391	0.0105054	0.0159372	0.018168	0.00844747	0.0163137	0.0132366	0.00984485	0.0192353	0.0108635	0.0142969	0.0103252	0.0128188	0.0131605	0.00960647	0.0140034	0.00648722	0.0103741	0.0103922	0.0137574	0.0119625	0.0142133	0.0135754	0.014649	0.011473	0.0142796	0.0102426	0.0122953	0.0140101	0.0125871	0	0.0045253	0.0108247	0.0123855	0.00981684	0.00670982	0.0136436	0.0140415	0.0055698
PC 48:6	0.0215779	0.0177621	0.0111063	0.0279473	0.0111971	0.0137618	0.0127276	0.0157322	0.0141676	0.00844858	0.0184728	0.0150888	0.0136191	0.0246228	0.0109688	0.0237254	0.0215511	0.0178361	0.0219038	0.0171502	0.0186491	0.0216953	0.0124475	0.0199169	0.0127331	0.00905335	0.0140481	0.0127536	0.0180363	0.0207309	0.0176264	0.0108424	0.016365	0.0187626	0.0233375	0.00937965	0.0133214	0.0140529	0.0144801	0.0165745	0.00941803	0.00471245	0.0116867	0.0111321	0.0124355	0.00809184	0.0138121	0.0125468	0.00522138
PC 48:7	0.0327754	0.0436801	0.0377853	0.0430969	0.0334779	0.026335	0.0380507	0.0382092	0.031262	0.0275031	0.0403034	0.031317	0.0292315	0.0534146	0.0362523	0.0385353	0.0534223	0.0490373	0.0551879	0.033915	0.0547879	0.0438909	0.0341423	0.0626032	0.0335799	0.0340973	0.0304435	0.03578	0.0436618	0.0464712	0.0615929	0.0441263	0.0449693	0.0517884	0.060069	0.0562823	0.0562803	0.0457643	0.0946271	0.0731783	0.0371412	0.0226873	0.0446319	0.0704284	0.0384456	0.033992	0.0477221	0.0596988	0.0355111
PCe 30:0	0.742049	0.481494	0.543248	0.263708	0.552277	0.366237	0.78611	0.998314	0.389998	0.376173	0.364326	1.0949	0.839221	0.757801	0.481842	0.394806	0.739421	1.06918	0.971307	1.0979	0.792294	0.413448	0.996183	0.479384	0.916505	0.737951	0.512794	0.427867	0.434848	0.353294	0.310468	0.325108	0.666199	0.377504	0.761386	0.918901	0.475158	1.22461	0.280819	0.709951	0.518037	0.292051	0.363424	0.838129	0.929423	0.465245	0.794048	0.504778	0.571379
PCe 32:0	5.39864	1.67374	4.45347	2.20425	2.39429	3.61679	3.83062	5.07784	1.56988	4.25461	2.76787	6.63226	6.64609	2.11586	6.39021	3.6231	3.82551	6.36617	5.76074	5.13975	4.78985	1.92647	6.07705	3.01269	5.28396	4.51111	2.47787	2.66811	3.2046	1.86913	2.40424	3.56183	3.25326	3.72208	4.75891	5.44766	4.38331	6.09839	2.46253	3.811	2.28878	2.03524	2.12574	3.35668	2.25141	1.69708	5.1741	1.9314	3.65487
PCe 32:1	3.39955	2.2989	2.05644	1.27969	2.53382	2.99687	2.7927	3.72923	2.38569	3.01713	2.08903	2.28214	2.51385	2.36077	2.10209	1.58304	1.25706	1.58782	1.30717	2.05573	1.29674	2.67823	1.7011	1.19035	2.33843	1.00634	1.32054	1.17418	2.08322	2.29422	1.76384	1.7178	1.64465	2.28283	1.90678	2.48358	2.16766	2.03633	1.34991	2.07491	1.48498	1.03807	2.12299	2.7999	1.20782	2.79996	2.68992	2.96806	1.13873
PCe 34:0	1.35072	1.09631	1.09372	0.896255	1.29567	1.05202	1.01955	1.05973	1.08499	0.803882	0.772857	1.52014	1.79663	1.11737	1.5696	1.25802	0.990341	0.881112	0.727254	1.08018	1.38078	1.4881	0.797138	1.19717	1.31106	0.664676	1.04343	0.859174	1.02538	1.01188	0.840403	0.686191	0.740748	1.08834	1.12187	1.36207	1.15133	1.06022	0.780754	1.10526	1.0399	1.06265	1.06376	1.64105	1.19592	1.25678	1.42038	1.1237	1.45223
PCe 34:1	2.45386	1.0601	1.47502	1.80012	1.49395	1.14704	2.07145	1.79395	1.31499	1.59997	1.62038	2.06373	3.20101	1.9366	2.77787	1.55994	1.78321	2.5606	2.7385	2.01615	2.45984	1.56552	2.58349	1.24106	2.77913	2.28391	2.08571	1.59563	1.24712	1.12495	0.982491	0.822367	2.20148	1.26238	2.85523	2.89301	1.45656	3.69067	1.53455	2.18297	2.73392	2.53717	2.56656	3.288	2.59106	1.55621	1.96336	1.23768	2.08646
PCe 34:2	1.46107	1.57679	1.08483	1.76001	1.94475	1.78967	1.19136	2.50305	1.66828	1.41371	0.851763	1.39303	1.6462	1.94248	1.07414	1.29665	1.82421	2.15264	1.70839	0.916404	1.78226	2.21227	1.92117	0.539443	1.50592	1.66266	1.74207	1.95872	1.28621	1.8507	1.03846	0.953087	2.02972	1.07787	1.18793	1.39042	1.28452	1.30088	0.902739	1.21943	2.15623	1.55354	1.43367	2.53946	1.70614	2.39927	1.40962	2.16758	1.3819
PCe 36:2	1.72269	1.35852	1.37724	0.520909	0.890238	1.58591	0.757369	0.62043	1.73808	1.46598	0.687023	0.59588	0.801784	0.867844	0.672909	1.25263	0.580904	0.742974	0.561532	0.501513	0.580874	2.10991	0.649795	0.407888	0.733762	0.574414	0.752302	0.672103	1.61381	0.712034	1.18837	1.3036	0.93772	1.72982	1.25712	1.32166	1.91152	1.1365	1.83927	1.2283	1.03409	0.835799	0.981106	1.43389	0.903786	2.15827	1.00711	2.03244	0.993493
PCe 36:3	0.999265	0.729989	0.690875	0.968716	0.634395	1.13572	0.946713	1.40864	0.97967	0.674618	0.484054	0.867946	1.13924	1.09527	0.360314	1.24274	0.679198	0.714441	0.384261	0.589799	0.492764	0.659749	0.753992	0.318476	0.898565	0.67082	0.72321	0.802596	0.855166	0.801096	0.691245	0.964035	0.736021	0.71651	0.781169	0.873125	0.811855	0.885588	1.02932	0.997921	1.13281	0.744248	0.78887	1.33566	0.781592	1.23137	0.920513	1.00783	1.20373
PCe 36:4	2.13574	2.05828	2.5081	2.01452	2.07194	3.14798	2.05511	2.8653	2.2961	1.51325	0.897485	2.43691	2.75337	2.12748	1.02778	2.94262	2.11093	2.04968	1.35222	1.22541	1.27365	1.62397	1.83244	1.09412	1.97807	1.65505	2.251	2.26381	2.07723	2.91258	1.77266	2.39656	1.93417	1.66126	1.71853	2.2672	1.83464	1.83428	1.96722	1.85778	2.46127	1.84485	2.40386	2.4083	2.4392	2.5081	2.74772	2.05661	3.34692
PCe 38:0	0.720351	0.659142	0.324006	0.523583	0.687763	0.376774	0.570281	0.510634	0.562933	0.462972	0.240017	0.467163	0.506313	0.667594	0.397015	0.502095	0.728964	0.656014	0.513241	0.394857	0.865383	0.480483	0.379203	0.302534	0.397583	0.461846	0.341563	0.477226	0.428059	0.34828	0.361933	0.408411	0.485396	0.428627	0.458594	0.459522	0.500354	0.756208	0.582544	0.441643	0.71058	0.491304	0.39261	0.832999	0.503865	0.483774	0.662042	0.533994	0.367141
PCe 38:1	0.0765534	0.086579	0.0373778	0.0809929	0.0780802	0.0487105	0.0907358	0.0734184	0.0788106	0.0594155	0.0453833	0.0713494	0.0326436	0.118122	0.0551595	0.0489155	0.0714697	0.0812318	0.0605973	0.045928	0.0822967	0.101308	0.0455073	0.0741374	0.104472	0.0694404	0.0426538	0.0647973	0.0880377	0.0500892	0.0682526	0.0852631	0.0633851	0.0322488	0.10771	0.0771254	0.0494842	0.0308755	0.0640579	0.0633107	0.0745472	0.0624809	0.0357893	0.141564	0.0774891	0.0624247	0.0736041	0.0764936	0.0694147
PCe 38:2	0.126326	0.138602	0.0980957	0.197262	0.150002	0.0589357	0.0876016	0.124691	0.0423896	0.15354	0.0370626	0.0964124	0.0690285	0.14916	0.046695	0.143841	0.122427	0.173009	0.127865	0.0867721	0.11915	0.0336298	0.174669	0.0282833	0.0768879	0.163509	0.102396	0.1627	0.0831419	0.125888	0.0515476	0.0374166	0.187716	0.130629	0.0633907	0.0978899	0.141461	0.0733991	0.156743	0.117182	0.1442	0.166452	0.0912771	0.297215	0.102431	0.12641	0.144937	0.179268	0.119492
PCe 38:3	0.354294	0.265409	0.572376	0.51921	0.509701	0.32517	0.294548	0.512803	0.455731	0.207909	0.232119	0.202805	0.539756	0.430816	0.264333	0.443834	0.29967	0.298264	0.329355	0.234431	0.134139	0.327966	0.239975	0.229035	0.426743	0.446101	0.538026	0.395697	0.371519	0.408338	0.271437	0.376419	0.515533	0.322569	0.497961	0.39499	0.445519	0.497631	0.456618	0.374052	0.451804	0.371254	0.57364	0.89117	0.449566	0.609602	0.24626	0.321241	0.567112
PCe 38:4	3.60724	2.80733	4.26229	2.96998	4.01885	5.9672	4.92771	5.52926	4.17854	3.88333	2.82788	5.04026	7.05248	4.39514	3.49359	5.19365	3.04142	3.22475	2.92719	3.90344	2.40855	5.1376	4.37977	2.20463	4.04582	4.36522	4.20724	3.47945	4.17751	4.9643	2.43367	3.50037	3.82029	2.20943	2.81163	5.22377	4.0919	4.55164	3.08916	2.80494	4.07761	2.25985	3.32174	3.51586	5.56495	4.90311	2.84742	2.60003	4.83896
PCe 38:5	5.31678	7.78342	12.9484	4.98937	5.89194	14.8615	10.7192	6.7584	11.6374	8.56834	6.78627	12.3438	7.91379	11.2616	4.15063	10.4688	9.54665	4.35465	7.96296	4.58345	3.63356	9.96584	10.7378	7.9821	5.47517	4.02652	11.481	10.1962	8.25674	11.6687	7.12914	9.37305	4.84663	8.3008	9.39709	10.3511	9.22915	11.1007	9.0127	9.11715	9.52723	6.57258	10.5209	8.56129	10.1223	9.91562	9.66737	8.64311	10.9011
PCe 38:6	3.91235	3.22518	2.96681	3.30162	3.88945	4.28864	3.03132	4.69048	3.63494	2.95452	1.99188	3.78434	4.26578	3.59658	1.93373	3.35566	3.49417	3.91465	2.97746	2.55933	3.09198	3.04383	2.44421	2.22538	2.98821	2.82669	3.21825	2.94631	3.57451	3.83315	3.34369	4.00405	3.38182	3.17426	2.9504	3.62066	2.86833	3.46148	2.75394	4.26817	3.76009	3.03865	2.31197	3.76293	2.91328	3.0825	4.89882	4.73971	3.91876
PCe 40:0	7.37525	7.5191	5.44327	9.35543	7.86459	5.89871	9.56289	5.58751	8.20381	7.41692	9.8594	5.96339	8.49546	10.452	7.93286	5.63003	8.76292	6.86486	9.95334	6.72463	10.9837	9.43925	8.89154	9.43128	6.42214	7.34154	6.8916	6.96196	9.54036	6.10528	7.29421	5.64386	9.06856	8.56535	7.44051	9.30314	8.45979	9.79582	8.08248	8.04797	6.32303	5.35317	6.7589	11.5987	6.55561	6.11112	4.82838	8.23957	4.08538
PCe 40:1	1.36439	1.41659	1.62792	1.21991	1.60912	0.756157	1.70478	1.20686	1.79735	0.957483	1.24796	0.997095	1.75615	1.52295	1.54687	1.69953	1.89717	1.3249	1.33906	1.82885	1.56086	1.85107	1.45858	1.59632	1.57579	1.62143	1.02269	1.33328	1.71711	1.28022	1.57037	1.49386	1.41722	1.32558	1.33374	1.02058	1.64741	2.15755	1.11101	1.3713	1.52682	1.13975	1.16357	1.6012	2.00424	1.04289	1.54922	1.12504	1.14944
PCe 40:2	0.184686	0.162106	0.120255	0.185012	0.124207	0.105717	0.158633	0.176402	0.171998	0.124977	0.164782	0.0995522	0.191923	0.23285	0.139783	0.118037	0.25499	0.205451	0.204693	0.0862782	0.272563	0.202269	0.134091	0.170437	0.0718897	0.169516	0.0880492	0.142081	0.249787	0.125957	0.203784	0.295073	0.147203	0.162356	0.135441	0.142535	0.131668	0.170649	0.120636	0.241127	0.262072	0.190505	0.0685058	0.199885	0.141609	0.133996	0.144476	0.262784	0.104161
PCe 40:3	0.250068	0.144634	0.202013	0.296811	0.182815	0.146797	0.228814	0.196054	0.144474	0.222184	0.162857	0.132564	0.258253	0.258253	0.265553	0.257658	0.310188	0.258327	0.086437	0.187326	0.126929	0.168688	0.12656	0.174279	0.204721	0.334672	0.250694	0.318475	0.184322	0.244459	0.13708	0.203215	0.218657	0.112944	0.154109	0.23103	0.192472	0.256701	0.229677	0.172725	0.151757	0.18847	0.180188	0.285171	0.183066	0.281334	0.152723	0.175321	0.127713
PCe 40:4	1.29929	1.22652	2.09766	1.99075	1.72892	2.49785	2.13085	2.21199	2.22057	1.80788	1.76348	2.60242	2.56666	2.07208	0.844821	2.15016	0.720997	0.601616	1.98717	2.18065	1.11269	2.51215	2.50746	1.17552	1.90666	1.21931	2.73985	1.62957	1.95404	2.14607	1.2933	1.4676	2.12072	1.12136	1.54735	2.64219	1.55654	2.80139	1.45741	1.53304	2.47133	1.25085	1.64031	2.06235	2.38463	1.83118	1.02552	1.15646	1.8174
PCe 40:5	3.76633	2.72875	1.94388	3.65127	3.09308	4.63067	4.79273	3.73527	3.29623	3.64519	3.69686	4.61367	5.2885	4.4216	3.1914	4.43662	3.00229	2.88465	3.74105	3.72629	3.03083	4.62794	4.65366	3.10531	3.86259	4.17429	5.17201	3.76485	3.41716	1.86587	2.03449	2.78046	3.8246	3.00943	3.35615	5.60396	4.62633	4.89625	2.75084	3.73096	3.28559	1.90711	3.49217	3.51513	3.86384	3.84353	2.6483	3.05934	3.37342
PCe 40:6	4.71183	4.94155	4.07475	7.05203	5.41186	5.13142	4.66662	5.06816	4.87108	4.85504	3.42342	4.49561	6.29783	5.57643	3.58149	4.20966	4.5011	5.9344	5.54202	4.16848	6.25713	4.78512	6.12064	3.24985	4.16265	5.64386	5.81868	4.70048	4.24397	4.43975	3.76506	4.32893	5.66841	4.82422	4.31277	4.90176	3.03724	5.0103	3.96957	5.6344	2.35962	3.22316	4.24901	3.00705	4.01451	4.05025	3.99805	4.87718	4.17904
PCe 40:7	10.5037	12.9977	6.7687	7.70475	8.59988	12.584	12.8651	11.4392	11.8753	9.94637	9.45275	9.48817	7.57991	13.049	6.8771	8.47356	11.4656	12.9172	11.5029	6.26925	9.57409	10.2084	9.10196	11.2161	7.34076	5.5263	10.6002	10.1655	11.0278	8.97568	13.4331	11.421	9.44909	14.595	11.5178	9.70114	10.5206	11.3298	9.83696	15.03	12.6917	6.04415	6.65561	13.2011	6.78297	8.69442	10.8102	14.0819	10.0224
PCe 42:0	1.25215	1.05108	1.03041	1.7455	0.987312	0.858759	1.12491	0.837615	1.79926	1.68616	1.95993	0.842542	0.932422	1.30851	0.977692	0.916087	1.22611	1.05026	1.50483	1.02353	1.77224	1.35052	1.15887	1.71423	1.32518	1.12373	1.1827	1.15133	1.33879	1.17112	1.37203	1.07835	1.4722	1.51647	1.14682	1.49102	1.07854	1.08008	1.25523	1.51912	0.872599	0.850531	1.19941	1.67256	0.956965	0.799635	0.854927	1.57925	0.667545
PCe 42:1	0.491744	0.572761	0.668055	0.766404	0.430087	0.541668	0.5296	0.353696	0.649209	0.385745	0.466411	0.560147	0.663748	0.535446	0.384398	0.728517	0.566373	0.521668	0.65389	0.599951	0.482968	0.662936	0.677895	0.646455	0.445882	0.558043	0.674091	0.595818	0.511411	0.636373	0.45132	0.499558	0.52634	0.528208	0.514767	0.694606	0.738542	0.625141	0.483359	0.480235	0.373202	0.428442	0.662289	0.704814	0.59691	0.397655	0.342854	0.507107	0.41417
PCe 42:2	0.599529	0.929066	0.786745	0.969882	0.766334	0.68553	0.80544	0.722015	0.623596	0.443912	0.554865	0.880442	1.02978	0.916722	0.52199	0.930836	0.832805	0.780638	0.6223	0.815129	0.77931	0.670371	0.54535	0.86727	0.554686	0.865464	0.635333	0.629674	0.846506	0.687993	0.975311	0.720952	0.726891	0.751249	0.791761	0.712076	0.880756	1.02754	0.933296	0.762153	0.444509	0.458767	0.705205	1.06403	0.899078	0.553546	0.582686	0.772393	0.607134
PCe 42:3	1.45779	1.86228	0.890824	1.52201	1.84692	1.36419	1.58894	1.35145	1.18845	1.18046	1.23703	1.69839	1.51406	1.47306	1.26994	1.20596	2.19274	1.67597	1.41702	1.46833	2.4542	1.34222	1.41442	1.64899	1.19519	1.40849	0.9487	1.34217	2.09214	0.850265	2.13343	1.4276	1.08584	1.37586	1.49601	1.52029	1.63301	1.79203	1.13396	1.61499	1.06806	0.845856	0.913366	1.95734	1.26343	0.880774	1.20457	1.24528	1.32095
PCe 42:4	1.8342	0.666465	1.75714	1.78192	1.90796	2.29469	2.3557	2.06075	1.53577	1.69929	2.04398	2.04992	2.56525	3.01644	1.75586	2.11005	0.89927	0.846686	0.630481	1.73946	1.88356	1.80246	2.23758	1.52353	2.00283	1.77963	2.38478	1.14288	1.48166	2.12466	1.6459	1.44214	2.24684	1.49281	1.39299	2.03407	1.64351	2.38592	1.60291	1.45152	2.03976	1.20882	1.35388	1.71033	1.83189	1.50916	1.26381	1.28759	1.52234
PCe 42:5	3.09943	2.703	3.19031	2.16745	3.62866	4.17641	3.56848	4.19217	3.91942	4.17311	3.95324	4.43516	4.35541	5.21562	1.35525	3.52177	3.43386	1.37019	3.93408	3.98779	1.70611	5.72201	4.60464	3.90102	1.83229	3.30573	5.97442	1.28458	3.60012	4.04167	2.60683	2.38257	2.28021	2.97606	2.95435	5.43495	3.52018	4.78656	2.61323	2.96054	2.95028	2.30458	2.73558	2.60334	3.62645	3.30218	1.2667	3.29285	2.49564
PCe 42:6	3.406	2.60431	2.68069	3.36213	2.84995	3.18317	3.39137	3.66208	2.75671	3.52913	3.29616	3.19386	2.80125	3.59715	1.93787	3.82781	2.95856	2.71088	3.74152	2.91037	2.01999	3.11946	3.15121	2.64234	2.8576	2.83373	3.62549	2.9261	2.69714	3.02668	2.1681	2.19452	4.06585	2.06811	2.28056	3.36086	2.68939	3.7945	2.5472	3.69336	2.557	1.50492	2.19156	2.67623	2.1544	2.51643	2.32719	3.05745	2.76081
PCe 42:7	3.96328	3.74832	2.18624	3.70905	3.49767	2.80858	3.51541	3.46722	3.36857	3.89226	3.39954	2.79812	3.18046	3.93142	1.99486	3.1232	3.33708	4.19116	4.01313	3.04296	4.52216	3.2817	2.65122	3.31469	2.71236	3.17298	3.98124	3.16911	3.14734	2.77623	3.13523	2.65059	4.29525	3.59641	3.81253	3.62647	2.96283	3.98355	2.44497	5.37514	3.01064	1.73472	1.88613	4.04021	1.99843	3.19615	2.86731	4.11629	2.60099
PCe 44:0	0.19106	0.232558	0.178412	0.284876	0.181341	0.159937	0.233231	0.18378	0.178077	0.267442	0.153239	0.176284	0.192064	0.304463	0.168857	0.166518	0.236529	0.328774	0.361585	0.221054	0.314873	0.215526	0.185302	0.299697	0.196969	0.177042	0.190906	0.178914	0.200529	0.202776	0.284006	0.17508	0.242974	0.287739	0.227706	0.213394	0.23405	0.178606	0.205477	0.23485	0.189873	0.122392	0.138566	0.265178	0.153644	0.120402	0.167551	0.291073	0.133002
PCe 44:1	0.0730195	0.103383	0.120782	0.141203	0.0789986	0.0763006	0.100013	0.0900038	0.103083	0.0809383	0.0593334	0.0835494	0.0826847	0.0902639	0.0711443	0.0869135	0.0968263	0.0907509	0.13805	0.0853282	0.105104	0.0674794	0.0813402	0.151287	0.0670406	0.0792075	0.0839016	0.0773319	0.0772933	0.129077	0.108513	0.125748	0.112509	0.106556	0.10402	0.101086	0.0511052	0.0851369	0.0966933	0.0693279	0.0769386	0.0527849	0.0965015	0.0836503	0.0904386	0.0553074	0.071239	0.117275	0.061428
PCe 44:2	0.0981662	0.111113	0.0640242	0.197706	0.066734	0.0599061	0.0882599	0.0751682	0.0715404	0.0538891	0.0609935	0.0829958	0.100007	0.129576	0.0563595	0.0817362	0.116465	0.10527	0.115543	0.0782487	0.115644	0.0642766	0.0868944	0.109088	0.0811085	0.0785048	0.0576335	0.0699291	0.0840405	0.1	0.121515	0.0869076	0.0997986	0.101217	0.0949019	0.108576	0.114021	0.0760591	0.114448	0.0972003	0.0560062	0.0552542	0.071412	0.152106	0.081984	0.052967	0.0853666	0.0984315	0.0711209
PCe 44:3	0.138422	0.158449	0.136083	0.507244	0.127367	0.121659	0.159722	0.152263	0.153826	0.0908098	0.0728907	0.162362	0.226241	0.159642	0.0900252	0.212465	0.160125	0.177664	0.114046	0.156665	0.167593	0.12384	0.10618	0.153128	0.158381	0.251286	0.12446	0.20762	0.144973	0.126123	0.21477	0.172823	0.128683	0.222527	0.18278	0.158643	0.236134	0.288684	0.26862	0.126788	0.15231	0.10908	0.101089	0.277623	0.164303	0.147353	0.143125	0.118416	0.111209
PCe 44:4	1.79985	1.02343	1.089	1.75001	1.14727	1.8097	1.93066	1.0555	1.25502	1.33554	1.7987	1.83308	1.44125	1.76379	1.13444	1.70445	1.40346	0.860534	1.15937	1.19111	1.13722	1.10694	1.53815	1.17303	1.0031	1.29677	1.95183	1.14174	1.23357	1.8113	0.918674	1.09669	1.40573	1.31602	0.982933	1.4465	1.03453	1.04489	1.35181	1.21992	1.18152	1.13487	1.04408	1.31087	1.38186	1.138	1.05331	1.35265	1.18787
PCe 44:5	2.68314	4.21215	5.47559	4.57414	5.13878	3.45803	3.29393	6.52881	2.52596	2.56046	2.5309	3.99713	7.99733	7.36665	4.7131	2.90986	5.99029	5.27589	7.72585	4.80998	5.20298	5.46149	8.23247	5.52264	5.61645	8.01853	7.17417	5.61194	4.67228	6.97938	4.95123	3.61448	7.23335	5.00041	4.79475	6.05627	5.66491	3.27898	3.5975	3.35931	5.16658	2.6471	5.00558	4.5523	5.53598	4.92649	3.19193	2.44691	4.08528
PCe 44:6	3.59224	3.89326	4.40325	3.86379	4.06895	4.33339	4.52589	4.67407	4.84889	4.38006	4.2755	4.25953	4.13848	5.066	2.51128	4.77838	3.63273	3.51352	4.68102	3.2709	4.58146	5.64845	5.05196	3.44467	3.65301	5.30025	5.61525	3.86639	2.72563	4.70193	3.22706	3.32272	5.48207	4.56076	3.04639	3.81214	3.40601	4.01959	2.88019	3.09903	4.33499	2.1422	2.59385	2.93413	2.83716	3.42738	3.11795	3.83448	3.2898
PCe 44:7	6.17814	4.97571	3.86044	4.60916	5.32603	4.44027	5.66315	5.25849	5.109	6.50442	5.47382	4.49592	4.43209	6.47423	2.97896	4.33413	4.73926	6.5467	6.48092	4.42863	7.90338	5.13122	4.0802	4.74483	4.14748	4.89494	5.60479	4.41157	4.10315	4.3159	5.17084	3.63625	6.96574	5.39009	4.15118	4.8626	3.94233	5.85091	3.76249	6.04113	4.65636	2.38629	2.67375	4.28115	2.69318	4.28234	3.61677	5.94538	3.47083
PCe 46:0	0.0987156	0.123913	0.0857319	0.139208	0.0777838	0.0580992	0.105172	0.094471	0.0943983	0.106469	0.0890866	0.0907643	0.0923596	0.14847	0.0793145	0.0771621	0.0980959	0.158527	0.230642	0.0857012	0.176473	0.116893	0.0851206	0.164405	0.0773655	0.0920906	0.10186	0.0885513	0.10517	0.105521	0.177538	0.0974849	0.14089	0.178917	0.0944995	0.087425	0.0985178	0.0891488	0.132638	0.127967	0.0811346	0.0649006	0.0737371	0.130233	0.0718265	0.0553564	0.1019	0.138292	0.0628845
PCe 46:1	0.0236938	0.0372648	0.0237766	0.0333061	0.0254082	0.0176434	0.0347359	0.0222109	0.027595	0.0311806	0.0180573	0.0272438	0.0183232	0.0434802	0.0242648	0.0285697	0.0397196	0.0353864	0.0577356	0.0217548	0.0421716	0.0405422	0.0270506	0.0351796	0.0234612	0.0285361	0.0251863	0.0273559	0.0310133	0.0395563	0.0366865	0.052958	0.0446882	0.0394482	0.0242732	0.0385106	0.0360569	0.00996699	0.0293087	0.0292522	0.0215	0.0159316	0.024587	0.039229	0.0248287	0.0157732	0.0290192	0.0288067	0.0365072
PCe 46:2	0.0192593	0.0270974	0.0193745	0.027066	0.0136739	0.0113955	0.0177074	0.0234164	0.022668	0.0125149	0.0125912	0.0140656	0.0199861	0.0240461	0.00953533	0.0133338	0.0191482	0.0189653	0.0368603	0.0196111	0.0243289	0.0139248	0.0205673	0.0330857	0.0132052	0.0184881	0.010424	0.0149352	0.0161876	0.0190728	0.0362317	0.0297561	0.0170354	0.0261903	0.0194965	0.0152901	0.0118573	0.0132432	0.0141397	0.0217499	0.0194519	0.00289785	0.0111366	0.0121032	0.0116591	0.00634299	0.0152994	0.0256712	0.0108602
PCe 46:3	0.0255056	0.015387	0.0127838	0.0422431	0.00994606	0	0.00529839	0.0164529	0.00714647	0.00302597	0.00427159	0.0134686	0.0201944	0.0094681	0.0161913	0.00474461	0.0372415	0.0193835	0.0172452	0.0125735	0.0152087	0.0198037	0	0.0171082	0.00592318	0.00978749	0	0.0106227	0.0176115	0.0149838	0.0180042	0.0226569	0.00815855	0.0121642	0.0244803	0.0180592	0.00577565	0.00270459	0.0226737	0.0152101	0.0217985	0.0245059	0.00948395	0.0206736	0.0188596	0.00595267	0.0187423	0.029456	0.0154653
PCe 46:4	0.110314	0.0912809	0.123762	0.196304	0.0835413	0.126632	0.121056	0.0980875	0.0985323	0.101598	0.122998	0.116142	0.0434114	0.119216	0.0813409	0.140928	0	0.0932086	0.24502	0.10527	0.0801946	0.0925026	0.248971	0.111085	0.0898035	0.165172	0.222723	0.119107	0.101498	0.202552	0.1338	0.107187	0.171734	0.137648	0.0729469	0.140362	0.139821	0.108803	0.15083	0.104915	0.13095	0.0868034	0.0971443	0.120284	0.124372	0.124478	0.0675303	0.101331	0.0880695
PCe 46:5	0.850471	0.368663	0.710649	0.939792	0.457001	0.800769	0.866593	0.739747	0.662723	0.74795	0.59705	0.977756	0.969571	1.29761	0.613425	0.788352	0.970326	0.190298	0.196014	0.602213	0.616021	0.59691	0.496065	0.630921	0.770349	0.857107	0.985655	0.657261	0.489774	0.387802	0.546325	0.34543	1.10502	0.744458	0.582948	0.774186	0.527423	0.589884	0.646182	0.444893	0.582511	0.358072	0.589582	0.477773	0.563091	0.523498	0.613796	0.591096	0.418355
PCe 46:6	1.36795	0.948344	1.00155	2.05048	0.920317	1.15215	1.23358	1.20889	1.09197	0.921792	1.14271	1.38359	0.945446	1.64774	1.07991	1.41903	1.26217	0.759419	1.49536	0.799911	1.75376	1.07529	1.16752	0.943374	0.994255	1.26868	1.69096	0.968518	0.633037	1.54166	0.953437	0.781036	1.83935	1.11258	1.24513	1.0509	0.894948	1.4673	0.866218	0.753278	0.99363	0.78888	0.718528	0.912087	0.805549	0.877028	0.967706	0.940942	0.779058
PCe 46:7	5.65626	4.69936	2.97927	4.69792	5.88672	4.88283	6.81836	5.52129	3.85296	7.72977	6.27716	5.94878	5.11957	9.67869	2.69304	4.99047	6.15721	8.61385	9.77576	3.86785	10.3711	4.5831	6.10406	6.44459	4.53052	6.56502	9.77025	4.518	3.41175	4.58029	5.68218	3.12044	9.07587	6.72817	4.23163	4.22937	4.00006	3.64122	4.19238	5.53487	4.48035	1.963	2.53642	4.11133	2.31725	3.8626	4.45821	7.94687	3.70636
PCe 48:0	0.0287443	0.0338748	0.0327921	0.0425065	0.0289036	0.0209706	0.0386945	0.0305642	0.0246382	0.0224735	0.0349575	0.0246872	0.0217671	0.045237	0.0310551	0.0291279	0.0442319	0.0429133	0.0459728	0.0255798	0.0480425	0.031543	0.0307588	0.0554856	0.0248483	0.0298777	0.0172124	0.0259401	0.037046	0.0382511	0.0446655	0.0341617	0.0379732	0.0430127	0.0373122	0.0334429	0.0197463	0.0210285	0.0528623	0.0370299	0.0219428	0.0164388	0.0251698	0.0340535	0.0157202	0.0170282	0.021527	0.042435	0.0223771
PCe 48:1	0.00724527	0.0182185	0.00965775	0.0193261	0.00985141	0.00421244	0.00757881	0.0148377	0.012514	0.00893487	0.0107453	0.00955	0.0111797	0.0112426	0.0080356	0.0139246	0.0191585	0.0105599	0.0173077	0.00946716	0.0164772	0.0184447	0.0105267	0.0145413	0.0111477	0.0139156	0.0123965	0.0114875	0.0127985	0.0213694	0.0484408	0.0126184	0.0142255	0.0189429	0.0561552	0.0238243	0.0827358	0.0718001	0.0999506	0.0894916	0.0392993	0.0046035	0.0472093	0.0960001	0.0771575	0.0230024	0.0582574	0.0178972	0.00626521
PCe 48:2	0.00801313	0.00986048	0.0130494	0.0118232	0.00737709	0.00867598	0.00851343	0.00913742	0.00915864	0.0106718	0.00851963	0.00950786	0.0131869	0.0150952	0.0104461	0.0125489	0.011802	0.0115555	0.0141024	0.0106679	0.0111793	0.0152191	0.00897921	0.0112257	0.00543859	0.0091358	0.0159261	0.00747833	0.00768027	0.0180785	0.0161947	0.00642011	0.0110913	0.0154932	0.0101393	0.00819818	0.0165043	0.00900687	0.00835057	0.0134234	0.00999266	0.00551599	0.00873945	0.0118119	0.0116928	0.0081896	0.00638215	0.0141952	0.00570651
PCe 48:3	0.0213528	0.0151899	0.00950161	0.0168944	0.0093945	0.00889222	0.0083432	0.012119	0.00911607	0.0124125	0.00796901	0.0113916	0.00713614	0.0165778	0.00883899	0.00710387	0.00714641	0.010409	0.0143389	0.00413522	0.0109067	0.00940118	0.0113329	0.0136795	0.01188	0.00598739	0.00485564	0.00963521	0.0126521	0.0152235	0.0128069	0.0173145	0.0128179	0.0129278	0.0107408	0.018484	0.0104071	0.0128048	0.0105528	0.0158903	0.00889531	0.0043377	0.00859471	0.00915717	0.00823284	0.0106973	0.0108896	0.00836106	0.0113272
PCe 48:4	0.0129157	0.0190464	0.0135462	0.0201309	0.00668345	0.00945436	0.00985242	0.0148847	0.0136692	0.0144455	0.0102355	0.0141064	0.0210559	0.0156751	0.0044505	0.0169427	0.0228145	0.0148841	0.0202415	0.00912812	0.0156621	0.0151341	0.0128048	0.0169005	0.0134233	0.0176249	0.0206081	0.01241	0.00853095	0.0186695	0.023061	0.0185047	0.0206946	0.0127795	0.0215871	0.0162035	0.0165844	0.0123516	0.0171467	0.00962114	0.0151608	0.00819741	0.00929686	0.014478	0.0125084	0.00781119	0.0150442	0.0214849	0.015874
PCe 48:5	0.0598356	0.0285026	0.0285076	0.068751	0.0291579	0.0365328	0.0449421	0.0373286	0.0312076	0.0471686	0.0343614	0.0441223	0.0355585	0.055741	0.0441435	0.0443139	0.0454153	0.0313289	0.0778002	0.0231522	0.0547832	0.0302013	0.0333675	0.0392758	0.0379914	0.0438017	0.047479	0.0229306	0.0274454	0.0588438	0.039132	0.0239213	0.0371493	0.0594732	0.0270903	0.0381619	0.0136941	0.0348797	0.0411112	0.0266997	0.0268158	0.0127299	0.0223141	0.0326632	0.0343722	0.0276616	0.0355162	0.0634268	0.0254405
PCe 48:6	0.0783744	0.0402971	0.0773819	0.144702	0.0192257	0.0377594	0.0682798	0.0534128	0.0310051	0.0539019	0.0395759	0.0796267	0.0763284	0.0670731	0.0453534	0.0800516	0.0828537	0.0207364	0.0734987	0.0245041	0.0318142	0.0427663	0.0712504	0.0618226	0.0581307	0.0474143	0.0907015	0.042712	0.0456522	0.0763468	0.0523861	0.0270518	0.0895558	0.0433748	0.0319682	0.042506	0.0417922	0.048731	0.0519699	0.0553586	0.0589088	0.0365834	0.0231559	0.0355146	0.0486132	0.0352063	0.0484685	0.0871272	0.0293368
PCe 48:7	0.227776	0.437446	0.227526	0.580431	0.354295	0.313811	0.493189	0.461951	0.375709	0.66066	0.459717	0.504015	0.436968	0.93964	0.302026	0.386233	0.399179	0.573869	0.664829	0.265498	1.14455	0.397952	0.460041	0.523384	0.341479	0.560645	0.840345	0.288202	0.194761	0.369721	0.515594	0.216644	0.802124	0.745548	0.373966	0.342009	0.323445	0.363857	0.34152	0.365408	0.360986	0.0532804	0.155908	0.328869	0.177144	0.37791	0.430431	0.613035	0.250922
PCe 50:5	0.0144541	0.00597365	0.00758396	0.0121066	0.00810837	0.00584613	0.00613561	0.00664595	0.00698915	0.00719816	0.00342258	0.00721581	0.00565845	0.00994444	0.0142847	0.0155125	0.00470707	0.0077832	0.0124837	0.00539975	0.00943516	0.00821392	0.00393567	0.00611911	0.00549141	0.00703553	0.00332319	0.00684483	0.00393347	0.00835538	0.0129107	0.00880747	0.0086849	0.00699277	0.0111907	0.0144271	0.00789102	0.0169347	0.00702589	0.0207784	0.00964016	0.00493206	0.0115693	0.0081988	0.00804423	0.0089173	0.0073298	0.00973566	0.00685227
PCe 50:6	0.00476694	0.00785925	0.00745453	0.0110691	0.00559635	0.000923723	0.0042713	0.00811648	0.0038604	0.00361962	0.00753362	0.00851157	0.00351495	0.00290856	0.00721848	0.00358052	0.00245133	0.00522918	0.00690206	0.00257138	0.00785438	0.00600462	0.012529	0.0053732	0.00419917	0.00519357	0.0081851	0.0104144	0.000707457	0.0138563	0.00548724	0.00478446	0.00517888	0.00936748	0.0104729	0.00991132	0.00288638	0.00750123	0.0120888	0.01355	0.0021637	0.00104881	0.00244756	0.0103393	0.00509768	0.00502212	0.00457364	0.00908769	0.00598234
PCe 50:7	0.0125488	0.0219387	0.0272229	0.0237827	0.0174421	0.0181462	0.0175507	0.0286106	0.0184177	0.0294904	0.0165845	0.0254874	0.0284025	0.0287123	0.0278597	0.033509	0.0265356	0.0314324	0.0371222	0.0198316	0.0316795	0.0246597	0.0179466	0.0298158	0.0191944	0.0208925	0.0263921	0.0127277	0.0207915	0.0259361	0.0325491	0.0161588	0.0307646	0.0427321	0.0262666	0.0291982	0.021683	0.0216398	0.0187991	0.0471472	0.0198333	0.00386674	0.0217784	0.038221	0.0207818	0.0128117	0.0282353	0.0360911	0.0203871
PCe 52:6	0.00517679	0.00583113	0.00693545	0.00733565	0.00396611	0.0024663	0.0036018	0.00439559	0.00527818	0.00419508	0.00613283	0.00623082	0.00653736	0.00248106	0.0046117	0.00369043	0.00492784	0.0062232	0.0052893	0.00289667	0.00593848	0.00647329	0.00416181	0.0107885	0.00823868	0.00487843	0.00618614	0.000492058	0.00352368	0.0113297	0.0103531	0.00732829	0.00680032	0.0069952	0.00827928	0.00499139	0.00663358	0.00836289	0.00618131	0.0173476	0.00580754	0.00183625	0.0109835	0.0132417	0.00723386	0.00371611	0.00419585	0.00592973	0.00750345
PCe 52:7	0.0153008	0.0331742	0.0327917	0.0262645	0.0239786	0.0179568	0.0238064	0.034354	0.0217906	0.023038	0.0191565	0.0284582	0.0230848	0.022889	0.027398	0.0323146	0.0263491	0.0200596	0.0310785	0.0192692	0.0219388	0.029859	0.0203851	0.0301692	0.0179445	0.0276936	0.0225439	0.0253231	0.0152456	0.0293585	0.0257884	0.0216874	0.0256982	0.0368957	0.0375503	0.0447924	0.0288091	0.0277574	0.0286266	0.00848641	0.0216557	0.00449114	0.0123993	0.0282367	0.0317989	0.0202904	0.0255368	0.0226583	0.0208725
PE 32:0	0.0446523	0.0387637	0.0487945	0.0390952	0.0441623	0.0256376	0.027456	0.0206085	0.0609499	0.0438563	0.00607312	0.0732429	0.0473354	0.0128316	0.0539788	0.0425158	0.0521386	0.0848826	0.064279	0.0214021	0.0362633	0.0203755	0.0405204	0.152792	0.0568964	0.0227287	0.0502505	0.046915	0.028163	0.0733344	0.0114289	0.0620659	0.0330113	0.0620112	0.00320041	0.0171657	0.063649	0.0350098	0.0287664	0.00923877	0.0110612	0.0147387	0.0149608	0.00189701	0.0312435	0.100051	0	0.0310843	0.000106222
PE 32:1	0.0757037	0.23368	0.0905694	0.0502786	0.0508816	0.0713555	0.140033	0.0817933	0.0753886	0.0183502	0.032899	0.27527	0.195303	0.137148	0.166162	0.172879	0.17421	0.0489522	0.10822	0.236333	0.0690962	0.0436314	0.0918083	0.702403	0.0683629	0.0726238	0.0292689	0.05435	0.0673764	0.182545	0.0479519	0.179851	0.00295294	0.00259672	0.0369194	0.0270551	0.0635911	0.048176	0.152189	0.0461747	0.0841365	0.0468758	0.0184723	0.138037	0.0348287	0.0243671	0.0696183	0.00166584	0.0557309
PE 34:0	0.0181418	0	0	0.054047	0	0.0466114	0.0611525	0.122828	0.0192984	0	0	0.0354258	0	0.00369249	0.00567783	0.0431899	0	0.0169345	0	0.0082199	0.0234103	0	0.117712	0.0362922	0	0.0165307	0	0.0532465	0	0	0.103159	0.00361488	0.0359708	0.0303211	0	0	0.0497793	0	0.0403425	0.0569202	0.0130382	0.121189	0	0	0.0105045	0	0	0.0104369	0.0101359
PE 34:1	1.05695	1.4129	1.13165	0.749273	0.435526	0.535846	1.11924	0.96478	1.24123	0.33728	1.52153	1.11009	0.878362	0.993469	0.58878	0.664914	0.797247	0.805541	0.814385	0.891051	0.716298	0.508796	0.993696	3.3212	0.766478	1.26433	0.640074	0.821854	0.816533	1.20294	0.763321	1.06208	0.188539	0.344999	0.155809	0.707434	0.774006	0.808997	0.515346	0.265313	0.34143	0.909931	0.319902	0.78164	0.376834	0.449999	1.04791	0.297225	0.337271
PE 34:2	1.84466	1.90679	3.24407	1.73829	1.87538	1.70989	2.80758	3.54782	2.47152	0.953053	1.74119	2.00774	2.60822	1.77379	1.07383	2.33651	2.73228	2.12714	1.69218	1.87592	1.59243	1.37965	2.37524	4.6161	1.93573	2.05925	0.930116	2.53512	1.89983	3.72654	1.6489	2.13466	0.625427	1.11518	0.982904	0.715223	1.4686	1.89237	1.94608	0.964451	0.556154	1.44195	0.4847	1.41164	0.45432	0.555196	1.78501	1.11816	0.528594
PE 36:1	0.469479	0.435889	0.508043	0.403619	0.354212	0.224267	0.251622	0.910722	0.633973	0.239545	0.957641	0.328099	0.326522	0.348765	0.247104	0.151764	0.424402	0.252767	0.397534	0.545851	0.279518	0.407295	0.37246	1.42911	0.223519	0.570789	0.173369	0.105703	0.377202	0.230515	0.180092	0.284969	0.13038	0.070136	0.0990509	0.14511	0.227627	0.287405	0.215724	0.385672	0.182526	0.109401	0.114236	0.148844	0.248835	0.24634	0.221511	0.221603	0.117167
PE 36:2	2.96613	2.89232	3.31739	2.26655	2.44343	1.78191	3.31564	4.06923	3.08338	1.1138	4.59066	1.64345	2.43113	1.40116	1.78177	2.1512	1.92341	2.38962	2.79913	2.60947	2.81733	2.39872	1.93618	5.40452	1.90411	2.60411	1.07865	2.71697	2.64005	3.56197	1.99531	2.37628	0.816669	1.40028	1.42164	0.716854	2.74069	1.79856	2.4103	1.27502	0.718379	2.62735	0.7599	2.51688	1.00028	0.807347	1.56981	1.38196	1.29619
PE 36:3	1.26912	1.2305	1.4122	0.917277	0.973037	0.585325	1.4567	1.8575	1.83498	0.375051	1.63428	0.927801	1.53536	0.945375	0.588517	0.875845	1.29927	0.868	1.51935	1.04309	0.576992	0.920365	0.937998	2.19036	0.958464	0.987212	0.317188	0.972944	1.29726	1.44776	0.594093	0.944807	0.626095	0.543128	0.313351	0.221019	1.22286	0.904215	0.630581	0.681976	0.410276	0.820676	0.200343	1.4399	0.419398	0.37925	1.14248	0.749538	0.542945
PE 36:4	1.89779	1.61843	2.12902	1.83394	0.783455	1.13361	1.73752	2.04087	2.06146	1.14595	1.33299	1.73672	1.56026	1.6577	1.38787	1.35832	1.82958	1.55694	1.54116	2.33611	1.75402	2.00671	2.18828	5.33794	1.30829	1.57467	0.718571	1.4089	1.72466	3.0569	1.54062	1.33665	1.07968	1.38686	0.865551	0.668104	2.18232	1.47584	2.20004	0.990819	0.495039	1.7041	0.689303	1.26281	0.957514	0.427054	2.31969	0.861984	0.905548
PE 38:0	0	0	0	0	0	0	0	0	0	0	0	0	0	0	0	0	0	0	0	0	0	0	0	0	0	0	0	0	0	0	0	0	0	0	0	0	0	0	0	0	0	0	0	0	0	0	0	0	0
PE 38:3	0.286041	0.309732	0.518505	0.321939	0.190772	0.0355245	0.26534	0.455029	0.279799	0.0917556	0.342294	0.127363	0.225397	0.216994	0.243844	0.138276	0.131699	0.182014	0.393984	0.462107	0.316197	0.118732	0.518901	0.545371	0.302325	0.371585	0.274424	0.393162	0.409994	0.439919	0.242045	0.374611	0.024068	0.138105	0.165455	0.191606	0.443108	0.166506	0.14357	0.161715	0.0984379	0.0462898	0.0664682	0.224523	0	0.130394	0.196886	0.11722	0.128396
PE 38:4	2.13853	1.84048	3.5734	2.21405	1.27747	1.18572	2.90454	2.2917	2.87252	1.71356	3.77629	1.47257	2.32141	1.90038	2.09476	1.32433	2.05066	2.14848	3.72527	3.28797	1.37833	2.53705	2.4753	5.8012	2.157	3.09198	1.41865	2.55393	3.24985	2.60311	2.39547	2.05144	2.77834	2.56027	1.9973	0.999835	2.66387	3.10695	2.73168	1.90006	1.04404	2.71972	1.91538	1.84711	2.07281	0.910291	1.94179	1.18184	1.68536
PE 38:5	1.35096	0.827108	1.30802	1.33422	0.454531	0.4486	1.07446	1.04784	1.50841	0.743678	1.4542	0.805297	1.03828	1.06724	0.8562	0.867279	0.912257	0.932154	2.38467	1.33317	1.28254	1.12949	1.15457	2.69824	0.753905	0.965976	0.682169	0.844014	1.22424	1.36442	0.458877	0.748801	0.9804	1.66581	0.507593	0.686328	0.827706	1.25047	1.12541	0.818068	0.550342	1.59934	0.698792	1.03451	0.822489	0.399084	1.2173	1.12696	0.641568
PE 38:6	1.55255	1.38947	0.857013	2.12396	1.05019	0.958311	1.44463	1.03924	1.64802	1.31178	1.67361	1.032	0.710534	1.2557	1.13724	0.976521	1.53805	1.82252	1.91423	1.68831	2.33149	1.04613	0.947394	3.73837	1.23821	1.46892	0.723968	0.947325	1.40699	1.05086	2.40256	1.44558	1.24753	3.14351	1.21701	0.618197	1.55307	1.20753	1.78464	1.72642	0.914859	2.17537	0.80928	1.56912	0.960935	0.546162	1.83236	1.39199	0.641855
PE 40:4	0.0184102	0.0974031	0.0760715	0.0600778	0.043123	0.0572812	0.0324344	0.0817504	0.147429	0.0236363	0.0675729	0.041786	0.0540598	0.0844262	0.0808368	0.0067727	0.0583126	0.0315883	0.09993	0.11024	0	0.063782	0.0726112	0.183023	0.08569	0.0421876	0.0205906	0.0679217	0.0330465	0.0998255	0.0382184	0.113667	0.0179455	0.0545634	0.131421	0.0494199	0.0122788	0.226188	0.131164	0.0964159	0.144495	0.0430229	0.161354	0.166051	0.0796387	0.0713799	0.151505	0.0310085	0.149507
PE 40:5	0.1267	0.131394	0.268573	0.285089	0.0434514	0.0565109	0.219717	0.125101	0.166947	0.0810868	0.188285	0.133561	0.110299	0.0749902	0.0956902	0.205976	0.236373	0.113275	0.180154	0.376986	0.206772	0.0603598	0.179961	0.325232	0.0555468	0.135796	0.152891	0.188395	0.125501	0.190917	0.0733921	0.197473	0.108769	0.252962	0.137777	0.102167	0.323755	0.255221	0.0208528	0.296604	0.132902	0.117858	0.0331224	0.117714	0.0629828	0.128204	0.364263	0.183069	0.310766
PE 40:6	0.561504	0.952448	0.368459	1.05322	0.298478	0.214557	0.809138	0.453557	0.701877	0.358242	1.09762	0.453208	0.29045	0.58632	0.635816	0.248901	0.572944	0.814052	0.874937	1.26061	0.892657	0.408227	0.598128	2.02815	0.327769	0.963136	0.288273	0.381313	0.67734	0.600361	1.52756	0.617181	0.586363	1.60526	0.644395	0.388926	1.1848	0.72113	1.44369	0.800061	0.441955	1.20903	0.544178	0.503609	0.256002	0.370358	0.676724	0.659899	0.618902
PE 40:7	0.250085	0.234932	0.146647	0.254161	0.122059	0.153601	0.403524	0.186121	0.295458	0.23659	0.30949	0.0981255	0.0751537	0.236293	0.183041	0.107127	0.237315	0.170479	0.611541	0.20557	0.47081	0.215174	0.176737	0.870222	0.266214	0.196204	0.0633138	0.167523	0.275192	0.237614	0.111728	0.323776	0.145711	0.141906	0.100102	0.107427	0.300544	0.123302	0.162738	0.166093	0.168096	0.420408	0.0256337	0.175851	0.0701753	0.0557624	0.380209	0.179488	0.0493573
PEp 32:0	0.0498317	0.0579302	0.0543752	0.0686148	0.0354727	0.0946417	0.0644655	0.0941223	0.0533735	0.0425151	0.0159827	0.0996636	0.0757602	0.111458	0.0637223	0.107169	0.0558368	0.119256	0.0114103	0.0751209	0.0388609	0.0474375	0.0548834	0.0903893	0.0643716	0.0777884	0.0469112	0.0154039	0	0.0268409	0.0575883	0.0176299	0.0284179	0.00365808	0.00809539	0.0435947	0.00379666	0.00583005	0.0277562	0.000694067	0.0891237	0.0616494	0.00373205	0.0583402	0.000249029	0.023264	0.071679	0.0609115	0.0122792
PEp 32:1	0.037428	0.069611	0.0913632	0.0257765	0.0523678	0.0401363	0.0324481	0.0421914	0.0525049	0.0221606	0.00317866	0.286555	0.138191	0.0144706	0.0343353	0.0727356	0.0596153	0.0639132	0.0441441	0.0181041	0.035037	0.0378572	0.0712043	0.0291735	0.0602909	0.0763583	0.0122879	0.0307736	0.0580494	0.056473	0.0385458	0.0511628	0.0064332	0.0213968	0.00119832	0.0167074	0.0167668	0.0301774	0.00492577	0.035588	0.00808481	0.03181	0.0167706	0.0399715	0.0181626	0.00147274	0.106612	0.0168011	0.0203006
PEp 34:0	0.0841715	0.106226	0.128035	0.091601	0.133722	0.141325	0.00492037	0.118062	0.057509	0.00792074	0.110009	0.219382	0.197022	0.170866	0.0617145	0.145017	0.0762963	0.166171	0.0919334	0.0242829	0.0868925	0.0488775	0.0708271	0.0890808	0.150566	0.0343322	0.0648046	0.0119133	0.0962733	0.0335022	0.0629724	0.282838	0	0.0172799	0.0133062	0.0339343	0.111407	0.11067	0.0585414	0.0297868	0.0705089	0	0.0127009	0.125687	0.0240068	0.0548375	0.308672	0.045176	0.0630333
PEp 34:1	0.424655	0.510737	0.563717	0.502329	0.578497	0.662435	0.326542	0.362402	0.81135	0.397466	0.290725	0.828105	0.868615	0.564984	0.603959	0.98221	0.544546	0.689051	0.287832	0.502566	0.446663	0.320641	0.445293	0.252207	0.763374	0.259416	0.5822	0.5415	0.615245	0.48368	0.238925	0.291896	0.332142	0.233526	0.147908	0.660572	0.0264045	0.161617	0.167151	0.158019	0.267777	0.417552	0.178428	0.325843	0.29947	0.268869	0.510714	0.221566	0.60034
PEp 34:2	1.01531	1.75904	1.19858	0.943051	1.33814	1.89403	1.20427	1.56498	1.88022	0.574665	0.441896	3.26271	1.99969	1.50421	0.691439	3.0182	1.4784	2.37657	1.01783	0.69536	0.679928	0.82767	1.68761	0.516422	1.25466	1.46244	1.15907	1.25219	1.23128	1.61815	0.849579	0.959534	0.611833	0.460178	0.358827	0.76088	0.754734	0.436777	0.282085	0.799266	0.634108	0.709987	0.25527	1.01032	0.571439	0.618115	1.57628	0.726368	1.12249
PEp 36:0	0.0429949	0.0525936	0.0608804	0.133791	0.0412299	0.138901	0.0370669	0.0297798	0.126538	0.0508537	0.0353535	0.0204688	0.195034	0.0680045	0.00464366	0.0821523	0.0308202	0.0479869	0.0950594	0.0261561	0.0938003	0.0362245	0.0369975	0.199467	0.0644541	0.140044	0.0350398	0.101361	0.0309733	0.0418313	0.082354	0.100934	0	0.0259409	0.0148762	0.0328807	0.0368839	0.0266621	0.00660905	0.00584978	0.0486818	0.0246738	0.0367239	0.00904842	0	0.0297425	0.151052	0	0.0244089
PEp 36:1	0.454575	0.503106	0.552203	0.406154	0.573044	0.467951	0.386602	0.651559	0.549707	0.152723	0.500075	0.894439	0.774212	0.530064	0.615704	0.6892	0.532268	0.754435	0.525676	0.400286	0.403754	0.240249	0.522581	0.478072	0.534079	0.317434	0.431697	0.427268	0.4117	0.301095	0.30525	0.331829	0.342341	0.350261	0.277193	0.254371	0.202146	0.186416	0.211583	0.0846671	0.251937	0.343974	0.135667	0.450774	0.221329	0.174704	0.558852	0.219118	0.661181
PEp 36:2	1.64648	3.129	2.24828	1.43561	2.97871	2.93975	2.12604	2.38892	2.69341	0.867705	1.21523	3.11531	3.70922	2.20128	1.50573	4.29811	2.44011	3.99415	1.61794	1.02667	1.64119	1.6909	2.92415	1.26149	2.98392	2.31766	1.57959	2.70333	2.16668	2.25791	1.24238	1.3317	1.95699	1.85123	0.719403	1.57597	1.00023	0.582885	0.948643	1.03176	1.03264	1.05614	0.604442	2.16793	1.1184	1.15768	3.39646	1.2291	2.27407
PEp 36:3	1.2485	1.2771	1.46678	1.22577	1.55014	1.4826	1.07814	1.82513	1.38887	0.510934	0.605243	2.51625	2.24268	1.40502	0.913486	2.05962	1.39963	2.25133	0.518926	0.702925	1.05074	1.09518	1.612	0.620772	2.35689	1.23415	0.948311	1.35396	1.0006	1.66225	0.661665	0.979902	0.924329	0.707395	0.435149	0.873849	0.678316	0.545145	0.427597	1.05063	0.586168	0.234879	0.438587	0.608942	0.407883	0.668722	1.98742	0.976472	1.30564
PEp 36:4	2.87015	3.45449	4.56884	3.92876	3.91077	5.64474	2.39376	4.57754	5.48231	2.64027	1.95331	7.21181	4.33736	2.25945	2.55531	6.1209	4.74665	5.30261	3.45681	2.87214	1.98706	3.36017	4.59088	2.41604	5.48663	3.81032	4.54626	3.68485	3.39739	5.08724	3.09554	3.06653	3.97128	5.10952	3.40931	3.0068	2.61014	2.10153	2.10111	3.34999	3.01068	3.23481	2.16464	3.60636	1.90458	1.8118	9.34917	3.05338	5.24387
PEp 38:1	0.0257737	0.0780469	0.0454207	0.036509	0.0184471	0.0274352	0.0430399	0.0523621	0.0353438	0.0838182	0.0917053	0.067281	0.0615623	0.0176393	0.0448999	0.0380287	0.0846415	0.148956	0.0651922	0.00731158	0.0716774	0.0193409	0.0657062	0.173848	0.0054689	0.0918944	0.065993	0.0228397	0.133028	0.0423281	0.00825352	0.0621634	0.115416	0.0693169	0.0782456	0.288867	0.183599	0.0830219	0.0534107	0.212908	0.11741	0.234642	0.0475777	0.36636	0.0236467	0.148678	0.343485	0.201009	0.356543
PEp 38:2	0.086356	0.172499	0.126536	0.169636	0.137598	0.020245	0.0726435	0.108594	0.0967031	0	0.121845	0.0723813	0.132481	0.266373	0.0807839	0.219584	0.123729	0.185539	0.0628357	0.0389468	0.155002	0.110801	0.0996061	0.0315152	0.214746	0.0691345	0.0619696	0.282466	0.0552938	0.106654	0.066989	0.180677	0.212105	0.131748	0	0.109386	0.00677133	0.138424	0	0	0.183962	0.157778	0.0110149	0.278587	0.0887137	0.0349026	0.0551546	0	0.121789
PEp 38:3	0.34955	0.303081	0.280186	0.743343	0.394402	0.318423	0.139531	0.133522	0.424063	0.137743	0.23196	0.533835	0.915106	0.455755	0.350744	0.418728	0.317768	0.377409	0.47801	0.24068	0.259991	0.198327	0.270774	0.483415	0.811488	0.142446	0.279388	0.370082	0.211406	0.436107	0.140226	0.22977	0.214668	0.262246	0.211469	0.568042	0.216002	0.202141	0.188564	0.199362	0.325906	0.239796	0.232318	0.177412	0.51347	0.239165	0.822399	0.205308	0.495837
PEp 38:4	3.61505	7.40544	5.27271	4.0151	4.16332	5.39444	3.82034	6.92133	6.46807	3.35583	3.80165	8.0051	6.74791	4.22443	4.20411	5.94042	5.36348	5.88403	5.30141	4.02264	3.5291	4.0672	5.40062	3.80371	7.75347	5.0608	4.36895	4.032	4.24086	5.27901	2.94101	4.87716	5.09957	5.68465	4.17901	4.06584	4.91941	3.45726	3.38158	4.50404	4.43674	3.85433	2.60445	6.80207	4.11879	3.61218	9.07329	4.29685	9.76734
PEp 38:5	3.88579	3.67415	4.09921	4.00749	2.82214	4.46913	2.45948	4.28573	4.61985	1.94284	2.63763	4.79555	4.17373	2.98646	2.68428	5.37305	3.01067	4.10582	3.86183	2.98137	3.40078	2.33178	3.67882	3.06295	4.22598	2.94814	3.80874	3.42553	2.69306	5.31114	2.26748	4.29132	4.04511	3.55036	2.80977	3.49334	3.12857	1.41531	1.49678	3.37913	3.50476	2.44119	1.63084	4.15973	2.49944	3.06653	6.27617	4.98223	5.7634
PEp 38:6	6.2176	4.43755	3.37569	4.28487	3.692	3.53866	4.46153	5.8553	5.18942	3.58011	4.17986	4.4502	3.13338	3.60887	4.65038	4.28957	5.31827	6.01073	4.5279	3.46753	5.48248	3.94064	4.52943	4.64885	3.7304	4.85553	4.66537	5.46048	4.85791	5.0977	5.61822	4.37119	5.51935	5.8598	3.43959	2.79962	4.41972	3.18002	2.74103	5.589	3.44135	6.02371	1.9048	5.89103	2.76969	2.78644	7.80307	6.35024	5.53993
PEp 40:4	0.320442	0.552945	1.16322	0.540293	0.409484	0.652345	0.36187	0.649392	0.964034	0.609398	0.644807	0.845998	0.600616	0.490706	0.467838	0.860743	0.681008	0.377959	0.880209	0.538153	0.358752	0.44878	0.724158	0.845325	0.598795	0.991842	0.571893	0.884368	0.741646	0.667781	0.459372	0.538226	0.386488	0.810384	0.277288	0.619636	0.322122	0.249517	0.271522	0.272342	0.223254	0.578551	0.289936	0.324422	0.452747	0.332076	0.6387	0.339766	0.671412
PEp 40:5	0.122361	0.22164	0.819645	0.994313	0.338516	0.0999008	0.268367	0.196363	0.287642	0.220456	0.278059	0.783466	0.933665	0.421669	0.526912	0.377959	0.215683	0	0.537207	0.672579	0.225491	0.353097	0.529385	0.450835	0.223753	0.577076	0.559991	0.434174	0.521952	0.878368	0.265637	0.627752	0.433643	0.992951	0.206878	0.26626	0.530005	0.308728	0.145217	0.145865	0.24515	0.3946	0.199962	0.572367	0.258525	0.280526	0.232218	0.327138	0.366396
PEp 40:6	7.43289	9.08798	4.14299	5.43257	6.25337	5.55233	5.57546	7.51197	9.37444	4.56527	6.08539	7.73897	6.56164	5.63332	5.57196	5.75256	6.03025	10.6751	7.08837	3.6949	6.88079	4.94908	6.16878	6.93336	6.40323	5.50255	5.27829	6.05353	6.60082	5.99047	6.53058	7.01253	4.80775	6.4904	3.18719	2.79532	3.8303	1.84622	2.70002	4.60309	3.40791	4.19517	2.00509	6.69176	2.24032	2.35662	9.72298	5.45095	6.07898
PEp 40:7	4.90754	4.37033	2.7985	3.89069	3.45634	4.76028	3.50849	4.25877	4.7239	2.78014	3.73775	4.66937	3.90309	3.30654	3.65469	3.49894	4.72563	5.24102	3.64618	2.38251	5.48152	2.87848	3.65124	4.63234	3.5204	3.24115	3.71835	5.0093	4.29084	4.34557	3.25633	3.60994	2.57114	4.66418	1.18889	1.33413	2.23489	1.06446	0.941628	2.43701	2.16354	2.63932	0.575788	2.59634	0.570227	1.16644	5.38606	3.21017	2.33819
PEp 42:5	0.210162	0.180342	0.112491	0.177511	0.17815	0.209714	0.126253	0.235579	0.194108	0.104516	0.248798	0.179069	0.250075	0.129838	0.188345	0.483943	0.164871	0.179809	0.3586	0.0976228	0.13979	0.232577	0.280216	0.147123	0.0819828	0.137306	0.28892	0.416295	0.0893126	0.373342	0.202161	0.228044	0.199491	0.157556	0.131919	0.123497	0.145363	0.0601051	0.220227	0.283795	0.119581	0.173739	0.130973	0.119711	0.133123	0.0908092	0.173774	0.126998	0.219722
PEp 42:6	0.517375	0.525244	0.36834	0.492933	0.250269	0.340032	0.400894	0.545585	0.752608	0.635766	0.543722	0.202537	0.341499	0.559801	0.464114	0.486626	0.479633	0.644828	0.798826	0.198411	0.550864	0.353874	0.375377	0.577994	0.419788	0.437464	0.5525	0.359847	0.239807	0.299096	0.399042	0.205548	0.194163	0.371783	0.128841	0.131822	0.030576	0.0963122	0.092774	0.12096	0.211035	0.239322	0.133561	0.409804	0.283609	0.108696	0.425198	0.356161	0.234494
PEp 42:7	0.348684	0.382139	0.192508	0.213937	0.24477	0.216753	0.155278	0.481228	0.268468	0.286151	0.190932	0.170405	0.222165	0.411465	0.33991	0.137027	0.261187	0.328303	0.448822	0.186205	0.28543	0.125071	0.128207	0.417457	0.167993	0.276874	0.100511	0.296858	0.253436	0.377702	0.168962	1.04356	0.0262667	0.13795	0.0547358	0.0571025	0.0669893	0.128657	0	0.0403066	0.0432978	0.0891433	0.0268911	0.0666203	0.0368539	0.0836145	0.0979588	0.178657	0.156365
PG 30:0	0.000380088	0.00119614	0.00137723	0.000305965	0.0003949	0.000229792	0.000455808	0.00105273	0.000351265	9.97845e-05	0.000130391	0.0009319	0.000586682	0.000502611	0.000311817	0.000428952	0.000491574	0.00114652	0.0011701	0.000732826	0.000349832	0.000429088	0.000556037	0.00119934	0.000373776	0.000281572	0.000431442	0.000584725	0.000424595	0.000267428	0.000184065	0.000539164	0.000726446	0.000352695	0.000605443	0.000528795	0.000448415	0.000919938	0.000833145	0.000310658	0.00106309	0.000625389	0.000597821	0.00122477	0.000273989	0.000322559	0.00161741	0.000115919	0.000173018
PG 32:0	0.000445868	0.000631787	0.000679444	0.000178366	0.000286459	0.000218077	0.000318539	0.000764661	0.000351126	0.00010975	0.000296556	0.000307421	0.000508463	0.000437567	0.00025429	0.000112321	0.000331942	0.000947179	0.000344368	0.000417142	0.000582321	0.0001542	0.00026994	0.00067023	0.000158555	0.000545362	0.000293379	0.00034447	0.000263222	0.000193783	5.09228e-05	0.000142289	0.000187541	0.000678021	0.000350541	0.000217461	0.000187941	0.000252023	0.000251024	0.000113215	0.000324056	0.000178227	0.000383712	0.000426299	0.000295047	7.7408e-05	0.000762313	0.00018512	9.8531e-05
PG 32:1	0.000797967	0.00194903	0.00182709	0.000468335	0.000742408	0.000742859	0.00111669	0.00175195	0.000862037	0.000499428	0.000341056	0.00204997	0.00132967	0.00130913	0.0010456	0.000822664	0.000859278	0.00159276	0.00075631	0.00121912	0.00158035	0.000609385	0.0008725	0.00319026	0.00106032	0.00115484	0.00139568	0.00115434	0.000635084	0.0019342	0.000886759	0.00141215	0.00042258	0.000776736	0.000855425	0.000664475	0.000982144	0.00165368	0.00189234	0.00101848	0.000555525	0.00134805	0.000455657	0.00157403	0.000620828	0.000411573	0.00281517	0.000486751	0.000228313
PG 34:0	0.00732644	0.00635992	0.00505203	0.00456145	0.0047818	0.00271173	0.00583334	0.00924954	0.00523774	0.00337914	0.00594327	0.00795206	0.00520557	0.0037649	0.00357227	0.00341515	0.00413887	0.0071852	0.00611349	0.00318687	0.00760973	0.0025789	0.00344347	0.0159038	0.00357571	0.00568158	0.00468766	0.00446872	0.00336806	0.00857991	0.00382338	0.00592357	0.00338308	0.00454336	0.00204941	0.00278259	0.00543575	0.00509739	0.00387516	0.00361223	0.00348229	0.00358519	0.00323261	0.00657968	0.00236864	0.00221061	0.00814935	0.00315203	0.00280511
PG 34:1	0.0395755	0.046782	0.0316276	0.0193589	0.016372	0.0190271	0.0322838	0.0374893	0.02604	0.0128443	0.034264	0.020529	0.023389	0.0262935	0.0140955	0.0121104	0.0176233	0.0315055	0.0369044	0.0163656	0.0410569	0.0173363	0.0233315	0.118048	0.0129737	0.0223783	0.0263874	0.0191736	0.0110909	0.0624705	0.0199981	0.0285866	0.0129775	0.0239207	0.0146744	0.0105674	0.0237147	0.0256484	0.0286766	0.01554	0.0162619	0.0226201	0.0144304	0.0277204	0.00838172	0.0102757	0.0423677	0.0111869	0.00861219
PG 34:2	0.00977368	0.0111771	0.0145927	0.00443484	0.00633176	0.0045081	0.00665848	0.0183286	0.0104131	0.00460065	0.00839038	0.00950705	0.00595146	0.00484706	0.00521529	0.00462049	0.00628556	0.010319	0.0104496	0.00528577	0.00970224	0.0063286	0.00810132	0.0200251	0.00438643	0.00859057	0.00509153	0.00971254	0.00423758	0.0153422	0.00398293	0.00873684	0.00655343	0.00684836	0.00415534	0.00501534	0.00906908	0.00786493	0.00613267	0.00683905	0.00530497	0.00614043	0.00323951	0.00666546	0.00287324	0.00250613	0.0161432	0.00304149	0.00158014
PG 36:0	0.00652704	0.0088831	0.00643746	0.00381884	0.00403748	0.00259264	0.0057983	0.00646637	0.00399609	0.00241657	0.00535273	0.00533926	0.00444508	0.00443121	0.00400528	0.00300095	0.00341591	0.00548807	0.00672925	0.00337881	0.00651269	0.00270588	0.00356927	0.0145261	0.00281993	0.00609734	0.00420223	0.00524552	0.00212761	0.00790017	0.00505788	0.00681806	0.00262248	0.00485332	0.00283905	0.00291201	0.00537853	0.00454985	0.00530443	0.00294666	0.00407807	0.0028038	0.00178361	0.0056924	0.0019952	0.00226291	0.00539866	0.00188838	0.00210785
PG 36:1	0.0483968	0.0669188	0.0512263	0.0275455	0.0405188	0.0312109	0.0458005	0.0624601	0.038575	0.0225254	0.0461875	0.0444424	0.0370905	0.0298328	0.0305982	0.0199935	0.0302743	0.0569831	0.0508862	0.023848	0.0479737	0.0246355	0.0436159	0.112264	0.0296372	0.0461879	0.0381974	0.0356699	0.0208431	0.064193	0.0363243	0.0491131	0.017523	0.0369705	0.0284237	0.0254852	0.0343302	0.0315155	0.0239853	0.0227193	0.0249402	0.0253105	0.0215972	0.042874	0.0145145	0.0221846	0.0545393	0.0207247	0.0189399
PG 36:2	0.0193225	0.0181551	0.0174979	0.00747477	0.0143985	0.00859813	0.016886	0.0212539	0.0179802	0.00723898	0.0295695	0.017637	0.0206823	0.0113611	0.0095658	0.0093444	0.0108672	0.0158009	0.0199256	0.00806952	0.0178669	0.0103721	0.0119669	0.0577892	0.0116451	0.0127577	0.0165025	0.0124482	0.00971663	0.0293352	0.00743086	0.0103384	0.00880365	0.0108097	0.00749818	0.0158897	0.0205865	0.014047	0.0129305	0.0082653	0.0082456	0.00992605	0.0101654	0.0199083	0.00658149	0.0107757	0.0201835	0.00948946	0.00661581
PG 36:3	0.00210098	0.00279263	0.00136014	0.000915477	0.000626438	0.000522132	0.000835032	0.0016924	0.0014801	0.000795611	0.00184586	0.00205714	0.00146261	0.000944229	0.000519917	0.000927849	0.00112915	0.00189932	0.00120815	0.00075042	0.00220772	0.000909981	0.000899257	0.00378579	0.000864882	0.00238923	0.000948264	0.0012616	0.000709908	0.00241634	0.000826794	0.00142285	0.00116102	0.00103239	0.000571834	0.000703865	0.00111648	0.00172178	0.00141662	0.000951598	0.000617913	0.00144225	0.00060359	0.00240364	0.000684569	0.000589334	0.00258595	0.000827092	0.00102358
PG 36:4	0.00578969	0.00524782	0.00520537	0.00222686	0.00449435	0.00175867	0.00441663	0.00843804	0.00527737	0.00485216	0.00877267	0.0111605	0.00526458	0.00291319	0.00115135	0.00378797	0.00422875	0.00507444	0.00608829	0.00344273	0.00655154	0.00339483	0.00298003	0.0187727	0.00249192	0.00896727	0.00266931	0.00264933	0.00279334	0.0110113	0.00220007	0.00411677	0.00541898	0.00606708	0.00146965	0.000989647	0.0131794	0.00831842	0.00483533	0.00334884	0.00288676	0.00438333	0.00269568	0.00351788	0.00284511	0.00192224	0.0119056	0.00187817	0.00216799
PG 38:0	0.00164896	0.00227051	0.00130141	0.00120146	0.00110259	0.00103649	0.00132961	0.00168986	0.00118538	0.00125222	0.00166463	0.00139789	0.000992971	0.00138714	0.00113522	0.00134936	0.00105025	0.00196032	0.0016912	0.000649851	0.00207477	0.000856266	0.0010051	0.00404495	0.000849779	0.000918173	0.00165159	0.00163693	0.000896697	0.000547967	0.00119248	0.00116692	0.000976684	0.00129703	0.000940349	0.00240594	0.00175957	0.00133171	0.00138119	0.00158793	0.00157742	0.00187998	0.0011347	0.00294776	0.00104007	0.00117899	0.00118521	0.00119845	0.0012751
PG 38:2	0.000801392	0.000859619	0.00083394	0.000533493	0.000479092	0.000280065	0.000568317	0.00070214	0.000645625	0.000528726	0.000947468	0.000371016	0.000409349	0.000354965	0.00042908	0.000262153	0.000574664	0.000551079	0.000630262	0.000356591	0.00122847	0.000466305	0.00117281	0.00169892	0.000451517	0.000832766	0.000801813	0.00099306	0.000341317	0.000956117	0.000485021	0.000614678	0.000260791	0.000951657	0.000372865	0.000717923	0.0011233	0.000591219	0.00060849	0.00049864	0.000437658	0.000497149	0.000484301	0.00108861	0.000246613	0.000692067	0.000950786	0.000602722	0.000433056
PG 38:3	0.0007093	0.000694684	0.000634957	0.000533493	0.000407127	0.000216495	0.000479613	0.000508386	0.000533058	0.00047691	0.000816607	0.000358051	0.000323347	0.000306076	0.00037016	0.000197839	0.000518727	0.000439167	0.000489235	0.000261668	0.00116543	0.000412661	0.00112876	0.00136363	0.000406986	0.000692506	0.000744569	0.00089946	0.000285735	0.000711449	0.000409026	0.000505908	0.000205979	0.000881684	0.000312479	0.00070103	0.000966629	0.00050609	0.000509402	0.000438836	0.000321686	0.000387266	0.000416022	0.00103483	0.000150386	0.000649026	0.000706053	0.000565096	0.000364084
PG 38:4	0.00321858	0.0051656	0.00602067	0.00164926	0.00236206	0.00193764	0.0028884	0.00574814	0.00358677	0.00189188	0.00437454	0.000721671	0.00265304	0.00163535	0.00197222	0.00193829	0.0020464	0.00347151	0.00430786	0.00282922	0.00291054	0.00187429	0.00236086	0.0104504	0.0016229	0.00449865	0.0023165	0.00345697	0.00179449	0.00733091	0.00247261	0.00345628	0.00169077	0.00280204	0.0019517	0.00118424	0.00522586	0.0028196	0.0031991	0.00206745	0.00345866	0.00336285	0.00227205	0.00252523	0.00274858	0.00183453	0.00732703	0.00160135	0.0022367
PG 38:6	0.00257075	0.00128233	0.0013882	0.000809362	0.00138822	0.000434108	0.00128747	0.00164946	0.00129425	0.00165363	0.00191051	0.00233587	0.000811453	0.0006088	0.000637533	0.00154838	0.00149423	0.00162266	0.00170369	0.000446532	0.00235493	0.000876146	0.000751629	0.00360022	0.000840007	0.0014076	0.000544022	0.00115713	0.000963166	0.00163368	0.000735319	0.000932859	0.00112625	0.00225523	0.000646593	0.00136494	0.00247228	0.00145143	0.00114532	0.000935836	0.00105315	0.000896343	0.000712938	0.00332623	0.000923793	0.000830212	0.00283642	0.0015512	0.000510526
PG 40:6	0.00156918	0.0011272	0.00044017	0.000903878	0.000857519	0.000272972	0.000715559	0.000941043	0.000470246	0.000472754	0.000849719	0.00067625	0.000494642	0.000339489	0.000307527	0.000355944	0.00037822	0.00121747	0.00114725	0.000270731	0.00112325	0.000576247	0.000513601	0.00252434	0.000178601	0.000705003	0.000218947	0.000815396	0.000736463	0.000586429	0.00109323	0.00100871	0.000835615	0.00183307	0.00117142	0.00160502	0.00135911	0.00118427	0.00243812	0.00176273	0.00168616	0.00146419	0.00105894	0.00146788	0.00108291	0.000653463	0.00161714	0.00114377	0.000655877
PG 40:7	0.00570687	0.00336628	0.00362824	0.00182999	0.00244796	0.00145495	0.00288528	0.00309538	0.00328212	0.00271957	0.00519651	0.00494671	0.00240224	0.00428721	0.00183843	0.00253365	0.00298104	0.00300543	0.00473421	0.000882037	0.00654183	0.00281609	0.00156936	0.00896252	0.00330355	0.00234217	0.00214981	0.00185366	0.00116841	0.0033011	0.00316379	0.00205055	0.000640093	0.0029485	0.00105358	0.00340019	0.00282433	0.00192787	0.00170623	0.00186052	0.00340686	0.00255843	0.00182864	0.00582013	0.00200939	0.00195891	0.0036726	0.00692627	0.00122232
PG 42:7	0.00149965	0.00121696	0.00205918	0.000761112	0.00127579	0.000789466	0.0010367	0.0011625	0.00168899	0.00135562	0.00108637	0.00226891	0.00120462	0.00234821	0.000562682	0.00149846	0.000873017	0.000541735	0.00184811	0.00033958	0.00179406	0.00150095	0.000938724	0.00394654	0.00178662	0.000846491	0.002062	0.00093657	0.00102073	0.00174443	0.00130617	0.000640116	0.000757152	0.00140315	0.000606382	0.000504704	0.00104696	0.000910979	0.000724787	0.00152389	0.0013728	0.00111313	0.0012806	0.00230001	0.00112813	0.000721128	0.00121463	0.00355528	0.000824187
PI 30:0	0.0438093	0.0493045	0.0530149	0.0409889	0.0280125	0.0352635	0.0264	0.0435863	0.0278298	0.0151434	0.021367	0.111072	0.108856	0.0595743	0.0377468	0.0371292	0.0520629	0.0726039	0.0492229	0.0571905	0.0387916	0.0366559	0.0456887	0.0210763	0.0362984	0.0212771	0.0381387	0.0268297	0.0358017	0.0196323	0.0223626	0.0221681	0.0431305	0.0527641	0.0352053	0.0647789	0.0350049	0.0638961	0.0544543	0.0261372	0.019642	0.0454173	0.0329784	0.0888857	0.0197122	0.0251707	0.0418737	0.0384263	0.0200874
PI 32:1	0.14877	0.189996	0.238347	0.112698	0.052941	0.0987262	0.0779184	0.0909281	0.0749165	0.0274464	0.0353186	0.521504	0.194478	0.152286	0.141277	0.328925	0.324114	0.24231	0.11617	0.350207	0.117665	0.0505051	0.105888	0.240356	0.0986984	0.0743491	0.0894161	0.10498	0.0999189	0.410715	0.116948	0.178993	0.115857	0.119127	0.140962	0.104759	0.100909	0.296482	0.353786	0.180922	0.106621	0.25774	0.108123	0.358375	0.148603	0.0623939	0.328498	0.0759025	0.0527916
PI 34:0	0.0729392	0.0287979	0.0104922	0.0807503	0.0187053	0.00932187	0.0169082	0.0186789	0.0201488	0.00546449	0.00824866	0.0456275	0.0227163	0.0179301	0.00862984	0.0519661	0.0490594	0.0202207	0.0269386	0.0345171	0.0421546	0.00637781	0.0133379	0.0200242	0.0168855	0.00137452	0.0112386	0.00926333	0.0102614	0.0132775	0.0235533	0.0258975	0.0550156	0.0701687	0.0535089	0.0293627	0.0287572	0.0187413	0.0858031	0.0516435	0.0596136	0.0170002	0.022467	0.0348418	0.0359581	0.00796558	0.0426905	0.0328028	0.0475962
PI 34:1	0.653702	0.705025	0.827404	0.651241	0.464337	0.551482	0.525309	0.644664	0.524778	0.239899	0.62199	1.2243	0.968974	0.700931	0.444162	0.75029	0.639033	0.844966	0.698993	0.65163	0.678371	0.347064	0.632339	0.837526	0.656211	0.404443	0.530529	0.388534	0.406691	1.10823	0.560637	0.549823	0.903206	1.12403	0.910304	0.849294	0.748706	1.3099	1.10563	0.86639	0.759212	1.07557	0.686719	1.56549	1.00021	0.620889	1.21278	0.915795	0.719844
PI 34:2	0.837104	1.0107	1.25557	0.675568	0.398908	0.71588	0.568428	0.766113	0.590264	0.351707	0.456835	0.859431	0.701057	0.532732	1.00201	0.751242	0.740666	1.04711	0.902452	0.858485	0.71087	0.528014	0.747191	0.611522	0.454688	0.581216	0.376521	0.935244	0.470496	1.11412	0.639143	0.803272	1.06905	1.14778	0.846636	1.1051	1.0239	1.22388	1.49096	1.39307	0.672282	1.19508	0.852139	1.61481	1.00146	0.59458	1.20505	0.686626	0.565967
PI 36:0	0	0.00129487	0.00765194	0.0601893	0	0.00931089	0.00714908	0.0108775	0.00750729	0	0	0.0180713	0.0219641	0.0133355	0	0	0.00749843	0.00351035	0	0.0076667	0.00210459	0.00380725	0.0187539	0.00254009	0.00398198	0	0	0.000729449	0.00937324	0	0.00313238	0.00923456	0	0.0194287	0	0.00727647	0	0	0.0194298	0	0.0390892	0	0.00327989	0.0180502	0.0143709	0.0258807	0.0175295	0.0336992	0.0214599
PI 36:1	0.482605	0.571074	0.568144	0.570712	0.548352	0.380059	0.416259	0.414218	0.438444	0.207913	0.568155	0.670576	0.624578	0.533601	0.218061	0.591195	0.430976	0.45531	0.489388	0.397521	0.527322	0.252841	0.348099	0.752879	0.558573	0.351901	0.446304	0.315768	0.372212	0.666514	0.356773	0.40927	0.711367	0.687339	0.684785	0.631229	0.508265	0.623815	0.63183	0.616601	0.6401	0.548264	0.641421	0.741935	0.606927	0.628257	0.824529	0.847779	0.903779
PI 36:2	2.67052	1.99683	2.25708	1.52675	1.35914	1.69611	1.43884	1.99734	1.61034	1.00351	1.5755	1.95537	1.77873	1.66262	2.10283	1.61457	1.98334	1.93416	2.0338	1.2216	2.01408	1.40147	1.44796	1.62106	0.964186	1.30727	1.1865	1.57455	1.14678	1.85602	1.19733	1.34066	2.76597	2.92735	1.73617	2.99945	1.81869	2.06924	2.78514	2.45674	1.84716	1.6072	1.79268	3.64021	1.90974	1.73219	2.33916	2.89103	1.609
PI 36:3	0.467843	0.425017	0.575328	0.414981	0.277395	0.266353	0.320642	0.422471	0.376456	0.165097	0.265348	0.470381	0.566432	0.324757	0.311262	0.448743	0.371571	0.346224	0.373121	0.278477	0.321418	0.307367	0.349717	0.35164	0.234158	0.385068	0.217757	0.318032	0.268716	0.6028	0.271365	0.285241	0.712468	0.6529	0.303188	0.763532	0.415403	0.459805	0.505375	0.619591	0.337324	0.62205	0.397007	0.944269	0.551654	0.434909	0.67138	0.493796	0.337506
PI 36:4	0.650037	1.05361	1.15547	0.58411	0.463624	0.745592	0.546556	0.573083	0.446636	0.362604	0.466491	1.29706	0.656774	0.589213	0.7896	0.872268	0.773248	0.533421	0.893611	1.05373	0.618076	0.437686	0.590419	0.770468	0.387181	0.46847	0.477995	0.520428	0.440705	1.09014	0.588761	0.809093	0.744539	0.84271	0.699603	1.10187	1.03729	1.34241	0.914024	0.928553	0.81321	1.43375	0.846391	1.0128	1.00245	0.644752	1.07438	0.716052	0.469948
PI 38:1	0	0	0	0.0115021	0	0	0	0	0	0	0.00443832	0.00404751	0	0	0	0.0036653	0.00226802	0	0.00114312	0	0	0.00354692	0.00319947	0.0003539	0	0	0.000492951	0	0.00324968	0	0	0	0.0111811	0.00461783	0	0.00241077	0	0.00135326	0.0112111	0.00811421	0.000286389	0.000799139	0	0.0114227	0	0	0.00400407	0	0
PI 38:2	0.0239697	0.0208592	0	0.0901558	0.0264684	0	0.0171995	0	0.00899652	0.00158692	0.0304533	0.0232208	0.0565363	0.0448545	0	0.0338693	0.038147	0.0249808	0.0170685	0.00408552	0.0322555	0.000922516	0	0.00239005	0.0152008	0.0171349	0.0276648	0.0279337	0.00446528	0.0133893	0.00451837	0.0314358	0.0282855	0.0166234	0.0200482	0.0254056	0.0267253	0.0335983	0.0503513	0	0.0243561	0.0188211	0.0140991	0.0912098	0	0.0379129	0.0337077	0.000366753	0.0451529
PI 38:3	0.843169	0.677559	1.05788	0.849237	0.495397	0.52933	0.44023	0.659241	0.557709	0.489093	0.474189	0.596266	0.991732	0.951886	0.480949	0.725112	0.664456	0.470225	0.599192	0.580944	0.765024	0.49646	0.573849	0.663375	0.535582	0.803245	0.542814	0.563255	0.367283	0.558896	0.485016	0.64364	0.759159	0.969174	0.859497	0.950154	1.04013	0.577711	0.992987	0.737758	0.603051	0.446178	0.725193	1.69894	0.728722	0.739861	0.657574	0.806101	0.875836
PI 38:4	3.9277	4.45522	5.04754	3.56978	3.25162	4.02116	3.11471	3.20184	2.87366	3.0028	3.47148	4.30044	3.92205	3.66152	3.73393	3.05122	3.22134	2.6429	5.10775	3.57873	3.30888	3.12454	3.02192	3.96514	2.71734	3.06203	3.41495	2.79065	3.16922	3.32252	3.19591	3.33258	5.71654	6.38065	4.1653	7.04548	5.64208	4.19452	4.57213	4.91283	4.41132	4.28029	5.3531	5.63368	5.38327	3.93272	4.6572	5.31755	4.33059
PI 38:5	0.374234	0.321368	0.38935	0.315381	0.2172	0.20832	0.273481	0.237779	0.247973	0.151118	0.190278	0.357852	0.484161	0.268767	0.288876	0.230687	0.224943	0.237098	0.39719	0.293714	0.242164	0.194928	0.227015	0.270627	0.172373	0.131969	0.200362	0.234532	0.192557	0.391449	0.160425	0.176798	0.489187	0.347588	0.269099	0.665535	0.345933	0.548097	0.361714	0.553101	0.303371	0.475244	0.389519	0.567744	0.410875	0.278833	0.576598	0.475234	0.267977
PI 38:6	0.106597	0.0880421	0.0331192	0.0925988	0.0416735	0.0281881	0.0410713	0.0689764	0.0446909	0.0529261	0.0393124	0.0543648	0.0426526	0.0519486	0.0536425	0.0350922	0.0696661	0.114921	0.104432	0.0578708	0.107343	0.0363491	0.0380634	0.0548654	0.0295264	0.0304122	0.0384848	0.0551453	0.0349043	0.0652275	0.064553	0.0678751	0.0764166	0.137269	0.0713321	0.0859843	0.0742162	0.143067	0.172562	0.122203	0.0724539	0.0953116	0.0371313	0.157799	0.0656248	0.0345236	0.11762	0.140545	0.0430877
PI 40:4	0.0621766	0.0567769	0.081562	0.0623385	0.0346971	0.0710145	0.0520582	0.0605071	0.0496721	0.0329548	0.0555385	0.0847845	0.0907935	0.0420295	0.0597099	0.0842707	0.0545862	0.0456466	0.058379	0.0664391	0.0326138	0.0346961	0.0697411	0.0748879	0.0421397	0.0593547	0.0582856	0.0348488	0.037309	0.0707409	0.0390263	0.04748	0.0823577	0.0710176	0.117477	0.122749	0.0791078	0.0564434	0.0985824	0.0722161	0.0583485	0.0506042	0.125883	0.0800857	0.103973	0.0577397	0.0791057	0.059554	0.08453
PI 40:5	0.214957	0.191476	0.217161	0.19361	0.130236	0.121523	0.0944248	0.137991	0.0952477	0.09349	0.143545	0.226184	0.163926	0.1773	0.16474	0.158288	0.171081	0.192379	0.215133	0.190513	0.164909	0.0926131	0.101539	0.206052	0.0934035	0.124139	0.173678	0.0729743	0.104174	0.151622	0.117221	0.124374	0.247387	0.226753	0.271354	0.322168	0.192524	0.296057	0.306848	0.256446	0.179698	0.141806	0.196231	0.333483	0.224012	0.15847	0.30262	0.195334	0.202351
PI 40:6	0.55989	0.364143	0.187052	0.299984	0.159939	0.180165	0.180913	0.271256	0.196591	0.186745	0.227169	0.259536	0.181845	0.222701	0.149276	0.203337	0.324916	0.452221	0.280815	0.14613	0.40361	0.15771	0.171833	0.301942	0.137283	0.186942	0.128344	0.177319	0.17671	0.287687	0.257604	0.240029	0.499601	0.735436	0.420602	0.306107	0.248872	0.38571	0.500284	0.397319	0.261763	0.373419	0.217844	0.572881	0.213845	0.186838	0.491057	0.64657	0.285313
PI 40:7	0.0236313	0.0199115	0.0113471	0.0248663	0.0128564	0.0121887	0.0142382	0.018198	0.0135608	0.0140038	0.0144145	0.00976641	0.0235976	0.0104942	0.0159673	0.00976037	0.0193472	0.0213258	0.0232191	0.0100057	0.0226935	0.00581497	0.0143217	0.0196822	0.0108139	0.0124862	0.0108081	0.019611	0.0163279	0.0335772	0.0127019	0.00914953	0.0329343	0.0327109	0.0182908	0.0153644	0.0146785	0.0110828	0.0229241	0.0291564	0.00787047	0.016189	0.0222824	0.0488248	0.013386	0.0148643	0.0275251	0.0475257	0.00919676
PI 42:5	0.00183274	0.000674905	0.00135286	0.00156485	0.00183942	0.000575554	0.00156837	0.000220781	0.00232345	0.00209287	0.00195304	0.000404765	0.00252309	0.00128022	0.000950685	0.000830482	0.000899618	0.00277	0.00207743	0.00312871	0.000927968	0.00124945	0.000256698	0.00227728	0	0.00522141	0.00100795	0.00148115	0.00142441	0.00240568	0.00239448	0.000140038	0.000910669	0.00686054	0.00185214	0.00228989	0.00232705	0.000439485	0.0021723	0.00328821	0.00103885	0.00146686	0.000147061	0.00166276	0.000236839	0.000229982	0.00443425	0.00427968	0.0013997
PI 42:6	0.00270661	0.00216565	0.00145119	0.00394527	0	0.000369859	0.000677843	0.000792806	0.000304993	0.000668871	0.00186975	0.00222028	0.00344305	0.00128112	0.000173413	0.00154474	0.00271755	0.00506572	0.00125214	0.00246771	0.00360545	0.00124982	0.00198607	0.00359013	0.00103351	0.00323189	0.00108522	0.00120423	0.00135609	0.00237506	0.00215083	0.0030804	0.000712645	0.0029612	0.000865923	0.000881251	0.00156772	0.0020206	0.00206236	6.513e-05	0.000521913	0.000860265	0.00109789	0.000773324	0.000675174	0.000873805	0.000647997	0.00390458	0.00102815
PS 36:0	0.0188068	0.0111971	0.0208869	0.02654	0.0112991	0.0109683	0.00765243	0.00492201	0.00497495	0.00810415	0.0167921	0.00703652	0.00701828	0.00701608	0.0118888	0.00679672	0.0168644	0.0117698	0.0156456	0.0177065	0.00627589	0.00838797	0.0201353	0.0144978	0.0120845	0.0290982	0.00975728	0.0283847	0.0227657	0.0214475	0.00253124	0.00765231	0	0.010648	0.0107625	0.0113435	0.00567332	0.00958875	0.0205716	0.00428021	0.00492556	0.0125943	0.0042644	0.0144458	0.0134639	0.0029778	0.0241848	0.00290943	0.00148413
PS 36:1	0.641213	0.34811	0.544461	0.222739	0.258561	0.325775	0.238453	0.290052	0.251747	0.351261	0.387628	0.444883	0.170545	0.172482	0.42082	0.386608	0.296118	0.219573	0.402026	0.315775	0.0685169	0.149141	0.398305	0.40294	0.309089	0.933555	0.254143	0.695915	0.537202	0.514705	0.0817548	0.234492	0.283385	0.202872	0.183411	0.235735	0.27954	0.34148	0.378167	0.184522	0.266822	0.569568	0.143255	0.26292	0.247708	0.11483	0.326155	0.268371	0.16693
PS 36:2	0.116022	0.0738309	0.109809	0.0401338	0.0788481	0.0658515	0.0519013	0.0552491	0.0494552	0.0711348	0.0432723	0.0759317	0.0349967	0.0407444	0.0765002	0.0711949	0.0570935	0.0421974	0.0896377	0.0667254	0.023322	0.0296995	0.0752787	0.0516083	0.0476558	0.160602	0.0574526	0.1313	0.082299	0.105058	0.0230056	0.0459061	0.0552691	0.0333436	0.0295503	0.0467415	0.0496513	0.0690028	0.0781173	0.0369283	0.0409005	0.091137	0.0317198	0.0538749	0.0392974	0.0190014	0.0492358	0.0486023	0.0267829
PS 36:3	0.0135178	0.00558995	0.00979233	0.00279756	0.00567557	0.00336146	0.00358068	0.00432138	0.0051701	0.00608759	0.00458214	0.00634454	0.00409902	0.00414006	0.00488258	0.00452989	0.0055614	0.00376101	0.00742275	0.0062393	0.000987856	0.00149452	0.00529952	0.00625131	0.00425856	0.0110357	0.00637382	0.00757551	0.00724261	0.00666802	0.002189	0.0030489	0.00326422	0.00661137	0.00280711	0.00435253	0.00515947	0.00649189	0.00754844	0.00307336	0.0022138	0.00231055	0.0052035	0.00476132	0.00640519	0.00123928	0.00172923	0.00562101	0.0034571
PS 38:1	0.0458928	0.0248108	0.0302358	0.0169658	0.0178994	0.0195959	0.0189296	0.0211741	0.0186796	0.024099	0.0183132	0.023074	0.0113622	0.0127877	0.0330565	0.0252623	0.0279174	0.01623	0.0243505	0.0258815	0.00538118	0.0115903	0.0240129	0.0306038	0.0173761	0.0672136	0.0160791	0.0552439	0.0329098	0.0293298	0.00317133	0.0133493	0.0249981	0.0125305	0.0134204	0.0142989	0.0147476	0.0267431	0.0251005	0.00484924	0.00803953	0.0316746	0.0114841	0.0172795	0.0211109	0.00519238	0.0159516	0.0120523	0.00885075
PS 38:2	0.0198873	0.0182419	0.0205271	0.0145446	0.00464222	0.0106861	0.0103863	0.00877056	0.00632037	0.013253	0.0106694	0.0125639	0.00762544	0.00643584	0.0166367	0.020022	0.0154265	0.00666479	0.0100412	0.0268741	0.00382857	0.00838877	0.0195382	0.0127677	0.00704087	0.0383317	0.0120772	0.0241355	0.0174883	0.025463	0.000834968	0.00363838	0.00895142	0.00319797	0.0063157	0.00774758	0.0117767	0.013841	0.0111217	0.00912973	0.00630974	0.0159007	0.00596109	0.0125418	0.00597634	0.00413674	0.00842274	0.00824306	0.00345762
PS 38:3	0.0929174	0.0551964	0.0889311	0.0537863	0.0449749	0.0316503	0.0265375	0.0347793	0.040821	0.053402	0.0291322	0.0584448	0.0326475	0.0257868	0.0531828	0.0830727	0.0601533	0.0493761	0.062364	0.0455403	0.0212259	0.0196699	0.031677	0.0334886	0.0542581	0.155893	0.0503022	0.130827	0.0836245	0.0805499	0.0254288	0.046931	0.0303386	0.030456	0.0265267	0.0427754	0.0249027	0.0340684	0.0697748	0.0158254	0.0314067	0.0757684	0.0237461	0.0547012	0.0249274	0.0143777	0.037607	0.0367884	0.0211509
PS 38:4	0.892161	0.560024	0.991011	0.318831	0.4571	0.542509	0.293936	0.395614	0.372228	0.583691	0.424157	0.517281	0.202123	0.323403	0.481881	0.662021	0.440066	0.316553	0.552976	0.551987	0.165944	0.247337	0.489268	0.500683	0.483577	1.25794	0.382762	0.851033	0.926879	0.699842	0.11264	0.412389	0.590459	0.326924	0.280081	0.450904	0.304083	0.398256	0.474208	0.276575	0.315932	0.545123	0.282155	0.304112	0.382768	0.177617	0.446023	0.295198	0.210034
PS 38:5	0.0588465	0.0412369	0.0689707	0.0230057	0.0289768	0.0397055	0.0216743	0.0273186	0.0307195	0.0475327	0.0241649	0.0455552	0.0220234	0.0214973	0.0343951	0.0469354	0.0347775	0.0287607	0.0652883	0.0481409	0.0173676	0.0202705	0.0354095	0.0286508	0.0347746	0.0878232	0.0357894	0.0577343	0.0569014	0.0641904	0.00844483	0.0233914	0.0413712	0.0199232	0.0187412	0.0533029	0.0414468	0.0346094	0.0285565	0.0273205	0.0238831	0.0449044	0.0189207	0.0306166	0.0312901	0.0131785	0.0264124	0.0319008	0.0183364
PS 40:4	0.0605269	0.0443744	0.0904664	0.025829	0.034094	0.0510092	0.037778	0.0295407	0.0383904	0.0453522	0.038255	0.0487003	0.0195347	0.0267153	0.0447815	0.0569008	0.0402975	0.0248036	0.043141	0.0530503	0.0149737	0.0275898	0.0449835	0.0386486	0.0301599	0.114422	0.0391742	0.0711454	0.0450658	0.0447963	0.0108428	0.0339671	0.040393	0.0241367	0.0319083	0.0428886	0.0286883	0.0541766	0.04132	0.0257507	0.0171571	0.0449478	0.0324368	0.0157052	0.0569808	0.0343873	0.0372054	0.0219448	0.0347503
PS 40:5	0.0742132	0.0386463	0.0823966	0.0401938	0.0465735	0.0426306	0.0345864	0.0362145	0.0286873	0.0526991	0.0415808	0.0394447	0.0259034	0.0406484	0.0428222	0.0612796	0.0335331	0.0386571	0.0688837	0.0574082	0.0357966	0.0130971	0.0471965	0.0570493	0.0243109	0.123207	0.0422885	0.0644144	0.0575815	0.0470037	0.0266303	0.0570542	0.0492924	0.0562862	0.0255937	0.0773859	0.0341286	0.035072	0.0512139	0.0207551	0.048027	0.0909657	0.0298388	0.0432687	0.0463887	0.0235683	0.0603689	0.0335706	0.0341525
PS 40:6	0.169563	0.083164	0.0551338	0.0744777	0.097603	0.0478024	0.0576531	0.0514912	0.0382233	0.100147	0.075215	0.0576674	0.0216614	0.0628906	0.0481877	0.0542318	0.0639342	0.0969764	0.0980692	0.0456751	0.0792233	0.0341175	0.065722	0.141528	0.038487	0.185818	0.0493871	0.0711891	0.0904379	0.046974	0.0763519	0.0951254	0.0595057	0.0779131	0.0505997	0.0660035	0.0572249	0.0637497	0.108522	0.0398306	0.0631193	0.104093	0.0356806	0.0579638	0.0589822	0.0271946	0.0769771	0.0302305	0.0534038
PS 40:7	0.00914699	0.00715943	0.00494534	0.00413092	0.00310544	0.00233901	0.00593105	0.00278897	0.00394491	0.00576966	0.00396722	0.00495374	0.00204087	0.00309751	0.0026248	0.00297045	0.00302691	0.00551757	0.0105063	0.00612362	0.00367127	0.00342304	0.00241552	0.00671595	0.00305044	0.00965984	0.00423088	0.00629733	0.00582885	0.00586236	0.00233602	0.00598446	0.00508776	0.00492378	0.0048797	0.00624984	0.00568693	0.00553061	0.00543544	0.00370221	0.00498566	0.00443297	0.000744358	0.0115818	0.00511364	0.00388655	0.00644578	0.00616205	0.00482159
LPC 16:0	23.0008	15.4371	20.2524	19.3523	15.1286	17.2551	16.3974	16.2231	16.8604	15.5665	14.855	17.8235	15.3939	17.0722	14.8434	17.3917	16.7166	17.7452	19.2006	16.88	17.0082	16.7284	18.0974	16.3405	16.2974	20.278	20.01	16.3295	17.8768	17.835	17.7955	17.2041	16.4651	17.0063	17.3663	18.2382	16.461	21.9994	16.6189	17.748	15.4564	24.1568	16.1621	17.4425	17.8235	15.1401	18.5857	17.477	17.1488
LPC 16:1	0.719895	0.508474	0.598509	0.593857	0.490232	0.493386	0.597591	0.480055	0.661104	0.475246	0.466576	0.994049	0.702372	0.919741	0.588709	0.798085	0.653675	0.639758	0.727095	0.647946	0.712473	0.495048	0.549537	0.729939	0.686149	0.785285	0.75	0.587457	0.610713	0.66964	0.58049	0.690651	0.629333	0.533373	0.557898	0.747332	0.636253	0.814114	0.606178	0.720886	0.538679	0.913799	0.783802	0.654367	0.67548	0.573347	0.684665	0.504118	0.489972
LPC 18:0	13.4442	10.1991	11.8648	12.3233	7.43961	7.28815	8.45051	8.70432	9.33297	6.97458	9.62944	8.75238	7.23244	8.61034	9.45785	7.57896	7.99621	10.7411	13.382	11.1838	11.8824	9.89286	10.0741	10.056	7.57091	11.7162	12.3893	10.4568	8.51113	6.78685	10.8816	10.5312	10.7183	13.3243	11.5024	10.8883	8.93835	11.3195	8.16635	11.3227	8.66814	11.876	9.71116	9.5357	8.71657	9.65733	7.25505	9.52201	9.2495
LPC 18:1	6.92476	3.87982	4.56726	5.00317	3.97458	5.47285	4.7462	3.86662	5.24201	4.32826	5.35216	6.05965	5.65337	6.19978	4.83704	6.00394	5.67682	4.81369	5.40053	4.39224	5.75329	5.04967	5.09896	6.78977	5.38058	5.91219	6.74419	4.46463	5.63514	5.80874	4.71519	4.81661	5.62652	5.30844	4.52283	6.43699	4.77582	6.63922	5.44417	4.9615	4.83272	7.79917	5.5071	5.61197	5.69954	4.59775	5.18842	5.56128	5.47556
LPC 20:0	0.357402	0.195862	0.25171	0.203182	0.166583	0.191117	0.223625	0.174586	0.243371	0.144402	0.273606	0.114346	0.142891	0.237324	0.149482	0.170381	0.188949	0.15998	0.279307	0.154025	0.228738	0.192365	0.222462	0.199415	0.169502	0.18707	0.281888	0.233536	0.183872	0.164308	0.210816	0.216158	0.314744	0.272222	0.183297	0.237059	0.171471	0.226397	0.171493	0.223593	0.198917	0.206423	0.221987	0.269802	0.173069	0.164697	0.166132	0.276695	0.163653
LPC 20:1	0.368655	0.170278	0.240438	0.284404	0.197609	0.243303	0.263347	0.174871	0.276513	0.260255	0.324753	0.182805	0.193209	0.331258	0.223731	0.236128	0.207234	0.247273	0.368306	0.156852	0.284206	0.227458	0.216746	0.231012	0.190689	0.210059	0.31751	0.241916	0.265155	0.176599	0.18233	0.205775	0.397226	0.296387	0.20923	0.336006	0.208214	0.280901	0.195972	0.225831	0.198318	0.211224	0.240191	0.32359	0.205352	0.188149	0.204899	0.287564	0.197744
LPC 20:2	0.415342	0.265155	0.311414	0.33033	0.312772	0.30172	0.296209	0.262593	0.32922	0.305043	0.246882	0.437465	0.400175	0.399331	0.253493	0.508288	0.362998	0.372335	0.296913	0.281134	0.394089	0.26678	0.387129	0.34043	0.334624	0.350915	0.433142	0.338374	0.286549	0.443219	0.227804	0.312458	0.348215	0.285927	0.28342	0.364193	0.29232	0.384973	0.286908	0.265282	0.236226	0.306553	0.363532	0.404436	0.297596	0.25393	0.378803	0.216788	0.360189
LPC 20:3	2.39226	1.67741	2.97985	1.66382	2.09511	2.1268	1.84009	2.12752	2.12235	1.6031	1.63439	3.55948	3.63417	2.38979	2.59755	3.07593	2.19002	2.55696	1.79145	2.52671	2.0315	2.06398	2.88811	2.85446	2.72056	2.98991	3.27428	2.24712	2.1369	3.39003	1.86385	2.25856	1.95193	1.54113	1.63982	2.67458	2.38003	3.55526	2.15881	1.93217	1.50833	1.71767	2.30729	2.34753	2.5817	2.22762	2.6989	1.30893	2.49235
LPC 20:4	5.8564	4.3725	6.29784	4.90939	4.87282	6.61001	5.09523	5.19076	6.24798	5.44532	4.90841	8.23023	5.9269	6.06896	5.94381	5.87722	5.25818	4.96492	6.57345	5.53395	5.39475	6.39738	6.696	6.58614	5.81872	5.8911	7.85881	4.60492	6.50014	6.06678	5.18485	5.22619	5.46158	4.92189	5.12587	8.6148	5.8887	7.63937	4.21898	4.66551	5.4134	4.74199	6.94846	4.24627	7.73814	4.86939	7.20102	4.75763	6.40466
LPCe 16:0	1.11401	0.806939	1.34302	0.560381	1.37609	0.954483	1.0698	1.16636	0.952502	0.784687	0.724727	1.20217	1.50668	1.10756	1.18656	0.716217	0.543054	1.38135	1.22782	1.11753	1.04091	0.994276	1.27761	0.534914	0.893723	0.855938	1.20718	0.885419	0.677783	0.520966	0.551867	0.876835	0.976584	0.770146	1.01449	1.167	0.841556	2.24455	0.442423	0.801759	1.00763	0.692573	0.961051	1.45471	0.884359	0.971681	1.16046	1.02849	0.894696
LPCe 16:1	0.0165691	0.020175	0.0208891	0.0101548	0.0201879	0.0113737	0.016241	0.0216484	0.0191683	0.0102744	0.0113818	0.0261497	0.0227896	0.0218091	0.0141897	0.0132213	0.0143789	0.0259655	0.020685	0.0135066	0.0143031	0.0136814	0.0164757	0.0125674	0.0174398	0.0155548	0.0124389	0.0159004	0.0139322	0.0075309	0.0104125	0.0180836	0.013772	0.0156763	0.0139939	0.0158459	0.00959598	0.0254493	0.00721565	0.0142031	0.0165197	0.0101779	0.0144354	0.0276068	0.0175631	0.0156886	0.0192206	0.0157266	0.0148
LPCe 18:0	2.52698	1.67683	2.35943	1.67897	2.08301	1.63791	2.06913	2.03943	2.26752	1.43776	1.71641	2.38805	3.2342	2.14288	2.29757	1.70816	1.42402	2.65609	2.90174	2.11732	3.16476	2.77608	2.67379	1.81589	2.153	2.16275	2.79717	1.74032	1.85577	1.50364	1.3918	1.83502	2.39799	2.31847	2.54364	3.03395	2.05404	3.67952	1.5451	2.34912	1.85072	1.75136	2.60753	2.74002	2.086	2.2075	2.64544	2.28644	2.44386
LPCe 18:1	0.197846	0.140341	0.145939	0.134609	0.164061	0.118265	0.156612	0.127962	0.163534	0.116807	0.109146	0.261435	0.261453	0.194437	0.158559	0.195042	0.139616	0.219007	0.211497	0.139529	0.225008	0.15027	0.15358	0.155427	0.189157	0.178573	0.190631	0.129386	0.150362	0.151926	0.142349	0.158248	0.154642	0.143011	0.142721	0.196309	0.160337	0.232911	0.136236	0.172332	0.158728	0.197835	0.196234	0.182547	0.178941	0.173985	0.242778	0.151003	0.178853
LPCe 20:0	0.141623	0.0844783	0.124485	0.102706	0.0763953	0.0615144	0.0915327	0.0939329	0.0889988	0.0726006	0.10668	0.10134	0.10431	0.0911215	0.0836398	0.0841447	0.0785913	0.117866	0.141355	0.0933513	0.131513	0.135552	0.120312	0.116934	0.0881816	0.0967363	0.142503	0.0994514	0.0797627	0.0860689	0.0725498	0.0878623	0.140654	0.132353	0.0974885	0.151437	0.0840415	0.171185	0.0772921	0.116607	0.080564	0.0856847	0.103821	0.159639	0.0827121	0.0931596	0.0962342	0.122341	0.103585
LPCe 20:1	0.0781525	0.0426666	0.0598641	0.0476153	0.0431814	0.0430031	0.0562354	0.043533	0.0554796	0.0483751	0.04646	0.0762118	0.0746915	0.0693277	0.0489423	0.0597544	0.0477575	0.0718345	0.0763969	0.0442787	0.0798378	0.0620127	0.0629028	0.0589429	0.0570586	0.0517495	0.0686882	0.043167	0.0524521	0.0450669	0.0413348	0.0398012	0.0621873	0.0635221	0.0516647	0.0822018	0.0513939	0.0862901	0.0390927	0.0507254	0.0505128	0.0548298	0.0667676	0.0657402	0.0646338	0.0542584	0.0727205	0.0524366	0.0602893
LPCe 20:2	0.0199831	0.0134698	0.0131059	0.0126664	0.0122145	0.0109747	0.0140785	0.012132	0.0143039	0.0119179	0.00746035	0.0205869	0.0209916	0.0159528	0.00972327	0.0179613	0.0114743	0.0163037	0.0127867	0.0110318	0.0150898	0.00918991	0.0124631	0.0120428	0.0147582	0.0122641	0.0164216	0.0134709	0.0123437	0.0216075	0.0102989	0.0108236	0.013692	0.0118259	0.0109836	0.0177524	0.0137708	0.0219562	0.00923366	0.0138267	0.0128315	0.0161919	0.0130596	0.0154447	0.0121764	0.0131909	0.0204484	0.013977	0.0176621
LPCe 20:3	0.00568341	0.0039832	0.00575711	0.00247416	0.00392729	0.00198344	0.00365519	0.00440828	0.00387361	0.00233488	0.00320743	0.0132339	0.00945195	0.00527604	0.0050662	0.00779059	0.00556126	0.0058393	0.00354953	0.00619888	0.00478422	0.0042417	0.00618823	0.00734703	0.00457079	0.00733641	0.00428532	0.00330899	0.00464538	0.00822059	0.00336967	0.00585413	0.00282945	0.00366599	0.00380232	0.00600031	0.0046444	0.00897443	0.00401945	0.00413432	0.00395889	0.00650215	0.00444973	0.00552552	0.00673081	0.00531479	0.00715517	0.00302066	0.00548168
LPCe 20:4	0.00525988	0.0019358	0.00157372	0.00270407	0.00157855	0.00100875	0.000597332	0.00141079	0.00163781	0.00151248	0.00104989	0.00306635	0.00201393	0.00263234	0.0020912	0.00168754	0.00330687	0.00183733	0.00396129	0.00199572	0.00307478	0.00161305	0.00149622	0.00573506	0.00149607	0.0020685	0.00179706	0.00155336	0.00268573	0.00169509	0.00290026	0.00588238	0.00117165	0.00291836	0.00228582	0.00226651	0.00197979	0.00285369	0.00318888	0.00291648	0.00292609	0.00469875	0.00169616	0.00653545	0.00141322	0.00124519	0.00467399	0.0036655	0.00144032
LPE 16:0	0.048301	0.0395007	0.0379875	0.0272753	0.0414729	0.0392449	0.0463395	0.0451304	0.0274593	0.0152829	0.020803	0.0290167	0.0434085	0.0474074	0.0296247	0.0234447	0.022746	0.0326956	0.0499823	0.0230267	0.0305999	0.0235711	0.0214344	0.0272869	0.024858	0.0196895	0.0224662	0.0187334	0.0197501	0.0270261	0.0140772	0.0174983	0.0278042	0.0372565	0.0167888	0.0185633	0.0184547	0.0449103	0.0215609	0.0262972	0.0222221	0.0293289	0.0141196	0.0130222	0.0175423	0.0156679	0.0359857	0.0234627	0.0164146
LPE 16:1	0.00213482	0.00158647	0.00328227	0.000980797	0.00181511	0.00194403	0.00211665	0.00118039	0.00120336	0.000482668	0.000826883	0.00431965	0.00151257	0.00297631	0.00289755	0.0049485	0.00213388	0.0023261	0.00233569	0.00118889	0.00269279	0.00123465	0.000548207	0.00207508	0.00145728	0.00267208	0.00119286	0.000631958	0.000947645	0.00240851	0.000519338	0.00185396	0.00034115	0.00139585	0.000360562	0.000248502	0.000451311	0.00183576	0.000494823	0.0018825	0.00236448	0.000851761	0.00279618	0.00105458	0.0017092	0.0010652	0.00273482	0.000788919	0.000448538
LPE 18:0	0.0507576	0.0424667	0.0534045	0.0294454	0.0408293	0.0346523	0.0456944	0.0473503	0.0312246	0.0146521	0.0287093	0.0406372	0.0431822	0.0378139	0.0304346	0.0311929	0.028281	0.0267616	0.0435326	0.0321513	0.0495688	0.0306065	0.0252436	0.0378452	0.0233103	0.0285371	0.0250359	0.017203	0.0190832	0.0256105	0.0200282	0.020496	0.0393273	0.039911	0.0202944	0.0234753	0.032934	0.0459357	0.019927	0.031716	0.0303223	0.0338351	0.0264573	0.0137788	0.0266364	0.0104244	0.0274726	0.0254224	0.0167257
LPE 18:1	0.0561853	0.0589084	0.055094	0.017087	0.0553436	0.0431613	0.0640046	0.0772985	0.0413409	0.0195039	0.0784679	0.0368893	0.0740583	0.0418772	0.0330371	0.0563542	0.0285985	0.0264839	0.0483225	0.0248243	0.0369596	0.0261366	0.0272806	0.0578931	0.0363913	0.0263819	0.023525	0.0222009	0.0291883	0.0517658	0.0123972	0.0186774	0.0317596	0.0226653	0.0138079	0.0449776	0.0318494	0.0525719	0.0245442	0.0416918	0.0256451	0.0377905	0.0308831	0.0523171	0.0350165	0.0256541	0.0846203	0.0447397	0.0289447
LPE 20:4	0.0823396	0.0519778	0.0811439	0.0228394	0.0497626	0.0554566	0.0701004	0.0828338	0.0459123	0.0293278	0.0377621	0.0699883	0.0825597	0.07669	0.0624613	0.0549179	0.0398476	0.0279914	0.0731182	0.0386578	0.0467114	0.0392004	0.0308305	0.0614332	0.0376124	0.034698	0.0506649	0.0255133	0.0427501	0.0609566	0.0225508	0.0247034	0.0717668	0.0721729	0.0584535	0.0971223	0.0828634	0.150498	0.0706363	0.0599608	0.0941773	0.0560918	0.0880661	0.0737761	0.0832631	0.0698954	0.0982129	0.0421217	0.0759858
LPEp 16:0	0.00453674	0.00628131	0.00485791	0.00387941	0.00468159	0.00334584	0.00312126	0.00686918	0.00298945	0.00199744	0.00238519	0.00469116	0.00416912	0.00256264	0.00359116	0.00812705	0.00200008	0.00626986	0.00431858	0.00364992	0.00579616	0.00316834	0.00112524	0.00324986	0.00274986	0.00223647	0.00372516	0.00254913	0.00329722	0.00177953	0.00161848	0.00164659	0.00327182	0.00142091	0.00214402	0.00226445	0.00280973	0.0040066	0.0034545	0.004141	0.00578949	0.00471921	0.0021696	0.00304588	0.000954529	0.00219229	0.00831952	0.00160029	0.00249021
LPEp 18:0	0.00974708	0.00850065	0.0110827	0.00317993	0.00758685	0.00979881	0.00912355	0.00921512	0.00505463	0.00335818	0.00545521	0.00864926	0.00798453	0.00685301	0.00431336	0.00478359	0.00306431	0.00615425	0.00808321	0.00315412	0.00584451	0.00580972	0.00353953	0.00565602	0.00521496	0.00486479	0.00430006	0.00401225	0.00405331	0.0033251	0.0020412	0.00373487	0.00624938	0.0133694	0.00837161	0.00974526	0.0079688	0.0122917	0.00719957	0.00721194	0.0195852	0.00750075	0.00507307	0.00818561	0.0117489	0.00562984	0.0307364	0.0125805	0.0125575
LPEp 18:1	0.00142238	0.00130517	0.0024223	0.000790371	0.00256697	0.00237547	0.0021394	0.00264964	0.00106444	0.000547977	0.00076868	0.0020862	0.00246934	0.000816215	0.000396978	0.00242278	0.000701637	0.00251796	0.00129374	0.000582445	0.00208589	0.000944409	0.00170228	0.00195789	0.000256296	0.00196381	0.00256242	0.00139949	0.000629871	0.00144896	0.000548242	0.00137852	0.00177607	0.00184326	0.00143296	0.00313734	0.00137923	0.00138357	0.00319582	0.00530138	0.00224939	0.00261042	0.00223411	0.00257226	0.000961314	0.0014428	0.0062665	0.00171794	0.00453473
LPI 16:0	0	0	0	0	0	0	0	0	0	0	0	0	0	0	0	0	0	0	0	0	0	0	0	0	0	0	0	0	0	0	0	0	0	0	0	0	0	0	0	0	0	0	0	0	0	0	0	0	0
LPI 16:1	0.0019576	0.00173458	0.00424791	0.00119306	0.00181188	0.000822537	0.00155011	0.000989693	0.00130454	0.000885511	0.000521975	0.00624276	0.00167687	0.00348427	0.00249697	0.00479818	0.00264127	0.00250733	0.0018938	0.00196222	0.000328229	0.000489906	0.00170747	0.00227793	0.00107233	0.000822742	0.000987137	0.00127634	0.00375138	0.00481948	0.00197073	0.00314536	0.000858151	0.0021599	0.0011273	0.00171873	0.00177901	0.00163425	0.00388129	0.00274402	0.00209471	0.00348152	0.00246831	0.00228169	0.00451105	0.000823665	0.00872035	0.000303208	0.000908184
LPI 18:0	0.039974	0.0455903	0.0433217	0.0210508	0.0254063	0.0246926	0.0186918	0.0337497	0.0311725	0.0149863	0.0272318	0.0256834	0.0323111	0.0450317	0.0271689	0.0273524	0.0249276	0.0233919	0.0270442	0.0297983	0.0289338	0.0243738	0.0216475	0.0327435	0.0348214	0.0259881	0.0116136	0.0333632	0.0279084	0.0262437	0.0268432	0.0414177	0.0367187	0.0435351	0.0288611	0.0343655	0.0594091	0.0378056	0.0326007	0.067346	0.0405171	0.0352469	0.0316164	0.0394949	0.0494636	0.0242932	0.0486504	0.046948	0.0280435
LPI 18:1	0.0275045	0.0347321	0.0307522	0.00773863	0.030234	0.0254241	0.0144427	0.0209363	0.019254	0.0081116	0.0232419	0.0358829	0.0400053	0.0326671	0.016595	0.0297771	0.0153963	0.0203462	0.0146224	0.0140279	0.0145024	0.00674624	0.015881	0.0281694	0.0276323	0.0198153	0.00785333	0.0171818	0.0355667	0.0234145	0.014956	0.025202	0.0217938	0.0205817	0.0112456	0.0248669	0.0259555	0.0323711	0.0315643	0.0354915	0.0334616	0.0287108	0.0185457	0.0364912	0.0604595	0.0178892	0.0530875	0.0303217	0.0311328
LPI 20:0	0	0	0	0	0	0	0	0	0	0	0	0	0	0	0	0	0	0	0	0	0	0	0	0	0	0	0	0	0	0	0	0	0	0	0	0	0	0	0	0	0	0	0	0	0	0	0	0	0
LPI 20:1	0	0	0	0	0	0	0	0	0	0	0	0	0	0	0	0	0	0	0	0	0	0	0	0	0	0	0	0	0	0	0	0	0	0	0	0	0	0	0	0	0	0	0	0	0	0	0	0	0
LPI 20:2	0.000670371	0.00189103	0.0022903	0.000580191	0.00302017	0.000267608	0.00106301	0.000513939	0.00107398	5.94525e-05	0.00128334	0.00595312	0.00483776	0.00408257	0.00117191	0.00249986	0.00156455	0.00106237	0.000917427	0.00110645	0.000122473	0.000445644	0.00126882	0.00148656	0.00171017	0.000341983	0.000687366	0.00144916	0.00167319	0.00308202	0.00177136	0.00264333	0.00103561	0.00180355	0.00043272	0.000239536	0.00232289	0.001118	0.00138229	0.00106715	0.00113001	0.00115014	0.00109885	0.00237497	0	0.00101204	0.00014587	0.000159631	0.00100159
LPI 20:3	0.014637	0.0250455	0.0461275	0.00885839	0.0198205	0.0173076	0.0121608	0.0239399	0.0213787	0.00730159	0.0176047	0.0549685	0.0480856	0.0607337	0.0251474	0.0414543	0.0210162	0.0224474	0.0139976	0.0239551	0.0169844	0.00790456	0.016552	0.0279502	0.0251898	0.0237662	0.012148	0.0303211	0.0196989	0.0250162	0.0178894	0.0307574	0.0144557	0.0149525	0.0152054	0.026224	0.0261482	0.0154114	0.0264116	0.0155408	0.00829785	0.0168524	0.0143602	0.0370167	0.0275562	0.0179743	0.0248384	0.0140111	0.0153879
LPI 20:4	0.0877983	0.141466	0.201344	0.0451759	0.11545	0.120773	0.0724622	0.102483	0.0863982	0.0550867	0.0887473	0.229679	0.162582	0.178535	0.173376	0.13189	0.0865602	0.0785326	0.101044	0.108163	0.0681582	0.0481007	0.0904859	0.154664	0.0909841	0.0957623	0.0618273	0.126899	0.151195	0.0975629	0.0665762	0.135782	0.0745806	0.0789372	0.0699634	0.124782	0.111576	0.0963079	0.0988489	0.0805509	0.0818322	0.0921669	0.0815958	0.123232	0.160758	0.0773172	0.132741	0.0709925	0.0825892
BMP 32:1	0.000930156	0.00044193	0.00130327	0.000515863	0.000409055	0.000755627	0.000616533	0.000660263	0.000561755	0.000361628	0.000463962	0.00135136	0.000601298	0.000651371	0.000378911	0.000842356	0.000556679	0.000931168	0.00074277	0.000476527	0.000697997	0.000571374	0.000605244	0.00131887	0.000455324	0.000501743	0.000497675	0.000449146	0.000575667	0.000574441	0.000468983	0.000432683	0.000654189	0.000583631	0.000396212	0.000566657	0.000527127	0.000457735	0.000437147	0.000335007	0.000361023	0.000601365	0.000420212	0.000477281	0.000552894	0.000161306	0.000644799	0.000282224	0.000820475
BMP 34:0	0.00059208	0.000641689	0.000978375	0.000576386	0.000609464	0.000928062	0.000740418	0.000736642	0.000726264	0.000539499	0.00070952	0.00147136	0.000948831	0.000861714	0.000905566	0.000577225	0.000742212	0.0012542	0.000954365	0.000724288	0.000670923	0.000536785	0.000677772	0.00187487	0.000496607	0.000664658	0.000769915	0.000445625	0.000610397	0.000680412	0.000535997	0.000376811	0.000545036	0.000648873	0.000428074	0.000673479	0.000685527	0.000371197	0.000676306	0.000649307	0.00044971	0.000734999	0.000632742	0.000457485	0.000481172	0.000429978	0.00074121	0.000253722	0.000411127
BMP 34:1	0.00559244	0.00649842	0.0108963	0.00520267	0.00478227	0.00903605	0.0067178	0.00699465	0.00567737	0.00498662	0.00506672	0.0107974	0.0092804	0.00842371	0.00698094	0.00621775	0.0067158	0.0103503	0.00534374	0.00506248	0.00591382	0.00476713	0.00635982	0.0196305	0.00441054	0.00515309	0.00557736	0.00387037	0.00603084	0.00967743	0.0042122	0.0036367	0.00348201	0.00729532	0.00428283	0.00402477	0.00553408	0.00413575	0.00695273	0.00383841	0.00358263	0.00397606	0.00542047	0.00585118	0.0035057	0.00249907	0.00677416	0.00266549	0.00357066
BMP 34:2	0.00305575	0.00346701	0.00759266	0.00262533	0.00291651	0.00533801	0.00370294	0.00537576	0.00358616	0.00287159	0.00226289	0.00632077	0.00382073	0.00325153	0.00454476	0.00323723	0.00392287	0.00588383	0.00355532	0.00354196	0.00253066	0.0021549	0.00391328	0.00715494	0.00194998	0.00306261	0.00253078	0.00329484	0.00292189	0.00384266	0.0023147	0.00249787	0.00402552	0.0032949	0.00195301	0.0038285	0.00278181	0.00196008	0.00362618	0.00195473	0.00161337	0.00222202	0.00224252	0.0028391	0.0018941	0.00152136	0.00343943	0.00115124	0.00153205
BMP 36:0	0.000993633	0.00057162	0.00119372	0.000698891	0.000607213	0.000471802	0.000642367	0.000872452	0.000620724	0.000479263	0.000548396	0.0007923	0.000735857	0.00066692	0.000854479	0.000366828	0.000497877	0.00112213	0.000888538	0.000520609	0.000628982	0.000431357	0.000427842	0.00131105	0.000525643	0.000634731	0.000553953	0.000546075	0.00063229	0.000799524	0.000600849	0.000442186	0.000225184	0.000700612	0.000469068	0.00111957	0.000465349	0.00052023	0.000582308	0.000455762	0.000425098	0.000512659	0.000329974	0.000533605	0.000223767	0.000510838	0.000543313	0.000490123	0.000470147
BMP 36:1	0.00333679	0.00392983	0.00664656	0.00279468	0.0039639	0.00478966	0.00366355	0.00481123	0.00339765	0.00227528	0.00424308	0.00461742	0.0041607	0.00415354	0.00317863	0.00238247	0.00258837	0.00506566	0.00434512	0.00246	0.00328743	0.00245995	0.00312674	0.0101227	0.00211501	0.00336812	0.00265532	0.00244181	0.00339193	0.0041851	0.00226987	0.00158627	0.00328685	0.003422	0.00287164	0.00359554	0.00255905	0.00216717	0.00226543	0.00176525	0.001928	0.0016525	0.00201654	0.00291993	0.00210242	0.00171145	0.0029044	0.00159211	0.00259338
BMP 36:2	0.0422597	0.0261345	0.0381489	0.0221859	0.0365983	0.0457851	0.0377638	0.0449626	0.0320305	0.0236001	0.0381933	0.0386734	0.0460733	0.0505443	0.0350871	0.0212717	0.024122	0.0375821	0.03933	0.0170525	0.0298299	0.0320025	0.0208492	0.0711329	0.024452	0.025198	0.0390353	0.0175411	0.0242043	0.0285376	0.0184678	0.0170173	0.0344245	0.0280911	0.0190947	0.0365799	0.0213277	0.0161464	0.0270637	0.0165334	0.0152656	0.017291	0.0165627	0.0310312	0.0163352	0.0196475	0.0164481	0.0183564	0.0223228
BMP 36:3	0.000288293	0.0002922	0.000670483	0.000334486	0.00016613	0.000345414	0.0002057	0.000420224	0.000199645	0.00027146	0.00036193	0.00043309	0.00030075	0.000438709	0.000232263	0.000326658	0.000253743	0.00034578	0.000450685	0.000350882	0.000255888	0.000218437	0.000327313	0.000809007	0.000169335	0.000486803	0.000274299	0.000278257	0.000143442	0.000425847	0.00024825	0.000304068	0.000139259	0.00011536	0.000240314	8.91754e-05	0.000305007	0.000250284	0.000452564	0.000302267	0.000415408	0.000223527	0.000179318	0.000552173	0.000323993	0.000283534	0.000486485	0.000171228	0.000170348
BMP 36:4	0.000624557	0.000586788	0.00103441	0.000564619	0.000611576	0.000754998	0.000699055	0.000943868	0.000658516	0.000639563	0.00047717	0.00167953	0.000709169	0.000768383	0.000575525	0.000717906	0.000786764	0.000590736	0.000877959	0.00076893	0.000575741	0.00042921	0.000441592	0.00204521	0.000403942	0.000918552	0.000373415	0.000719905	0.00101972	0.00104316	0.000555317	0.000509654	0.000499315	0.00107767	0.000526491	0.00147984	0.000876265	0.000694398	0.000607267	0.000409158	0.000575655	0.000660953	0.000704657	0.000352621	0.00055436	0.000422601	0.00144241	0.000296695	0.000446415
BMP 38:4	0.000806938	0.000722171	0.00120818	0.000348292	0.000488036	0.000650223	0.000678412	0.000630148	0.000869073	0.000936104	0.000860072	0.00129324	0.000892387	0.000854332	0.000765611	0.000657365	0.0007042	0.000795944	0.00134414	0.000974736	0.0011298	0.000757989	0.000627243	0.00207937	0.000652928	0.000859273	0.000651202	0.000969639	0.00262954	0.00164581	0.000835635	0.000620159	0.000618814	0.0010506	0.00103961	0.00128686	0.000963765	0.000888315	0.00113792	0.000821714	0.000617129	0.000550121	0.000943223	0.000580719	0.000833139	0.000559292	0.00135228	0.000381908	0.000781639
BMP 40:7	0.0090324	0.00355045	0.00161138	0.00413023	0.00318476	0.00244328	0.00279904	0.0035769	0.00289108	0.00367526	0.00304324	0.00306567	0.00147086	0.005063	0.0023721	0.00116187	0.00268335	0.00525022	0.00547105	0.00122967	0.00597823	0.00276221	0.0012639	0.00602616	0.00184094	0.00218678	0.00385452	0.00173467	0.00287567	0.00159833	0.00367374	0.00205955	0.00379378	0.00379286	0.0017773	0.00280309	0.00247195	0.00184802	0.00215434	0.00205451	0.00171412	0.00186766	0.000913193	0.00272204	0.00106136	0.00139532	0.0024539	0.00349472	0.00198797
APG 16:0-34:0	0.000928126	0.000255124	0.000197944	0.000169911	0.000160896	0.000117668	0.000155278	0.000178123	0.000127198	5.91799e-05	0.000118582	0.000307252	0.000111013	0.000102458	8.90459e-05	0.000190524	0.00026251	0.000347588	0.000200183	0.000128655	0.000307447	9.53331e-05	0.000141739	0.000208304	8.53451e-05	0.000128336	0.000163062	0.000136942	0.000137022	0.000119383	0.000226322	0.000141132	0	0.000199753	0.00014125	5.70452e-06	0.000115313	0.00021276	0.000151922	0.000116345	0.000101085	0.000372992	0.00011501	0.0003619	1.31569e-05	0.000162906	8.34741e-05	0.00023507	0.000126459
APG 16:0-34:1	0.000483315	0.00054458	0.00068852	0.000159541	0.000352555	0.000352484	0.000523076	0.000350129	0.000383518	0.000107604	0.000340405	0.000576704	0.000349453	0.000310576	0.000458011	9.59642e-05	0.000271706	0.000511201	0.000424243	0.000508045	0.000357095	0.00024497	0.000354631	0.00166273	0.000413514	0.000457378	0.000320477	0.000328031	0.000283667	0.000478389	0.000541032	0.000556709	4.76989e-05	0.000769258	0.000996785	7.8129e-05	0.000363623	0.000849232	0.000840614	0.000433215	0.000291152	0.00117551	0.000130011	0.00088827	0.000249165	0.000349704	0.000823506	0.000318039	0.000370658
APG 16:0-34:2	0.000351132	0.000146717	0.000427553	0.000145941	0.000174439	0.000154195	0.000247755	0.000250194	7.32826e-05	9.14056e-05	0.000138038	0.000138679	0.000188006	0.000233779	0.000197038	0.000201348	0.000144774	0.000452142	0.000285749	0.000306965	0.000325264	0.000205019	0.000166916	0.000805061	0.000154994	0.000269138	3.1253e-05	0.000250778	0.000199074	0.000169122	0.000102077	0.000388648	0	0.000187271	0.0003854	9.07361e-05	0.000220275	0.000472923	0.000222327	0.000109943	9.60141e-05	0.000370112	0.000128343	0.000379404	0.000295894	0.000150436	0.000215464	0.000197364	0.000176982
APG 16:0-36:0	0.000528789	8.93511e-05	8.71447e-05	9.97664e-05	0.000137416	6.12221e-05	0.0001963	5.058e-05	0.000124609	8.0569e-05	0.000214845	0.000323503	0.000209999	0.000317581	0.000196954	0.000128936	0.000195461	0.000184958	0.000122314	0.000127407	0.000287474	8.09119e-05	9.82376e-05	8.41541e-05	0.000137138	9.06152e-05	0.000191823	0.000115654	0.000103927	0.000267613	0.000127105	0.000111107	4.46862e-05	0.000201196	0.000253764	0.000305049	0.000209517	0.000321726	0.000271459	0.000139449	0.000140231	0.000218522	0.000284042	0.000386236	0.000111953	0.000198535	0.000340978	0.000185057	9.38238e-05
APG 16:0-36:1	0.000240617	0.000534431	0.000792866	0.000172206	0.000293381	0.000270776	0.000481805	0.000415808	0.000372086	0.000284117	0.000506353	0.000571748	0.000669974	0.000555301	0.000450828	0.000367696	0.000376886	0.000767782	0.000856343	0.000550571	0.000535464	0.000272253	0.000620466	0.00135283	0.000241033	0.000566811	0.000643485	0.000135519	0.000234323	0.000941632	0.000563935	0.000573511	0	0.000849105	0.00105289	0.000644032	0.000661686	0.00101477	0.000832268	0.00116909	0.000386757	0.00130509	0.000680699	0.00153776	0.000464229	0.000638257	0.000738564	0.000588364	0.000220391
APG 16:0-36:2	0.000766735	0.000649609	0.00091341	0.0004113	0.000583345	0.000352457	0.000762384	0.0003574	0.000364586	0.000364637	0.000607958	0.00101023	0.000865439	0.000641944	0.000569675	0.000296804	0.000467674	0.000646153	0.00074781	0.000399278	0.000809923	0.000388876	0.000584156	0.00221648	0.000499581	0.00127611	0.000602442	0.000285881	0.000636864	0.00119426	0.000656137	0.000578308	0	0.00119896	0.000971448	0.00106654	0.00109286	0.00160809	0.00167814	0.000513412	0.000582585	0.00122931	0.00070742	0.00198945	0.000987263	0.000930675	0.00109252	0.000860358	0.000637467
APG 16:0-36:3	0.00141733	0.000685927	0.00118796	0.000332188	0.000373192	0.000309776	0.000660476	0.0005507	0.000424439	0.00050138	0.000586761	0.000635756	0.000616528	0.000560963	0.000404543	0.000310024	0.000385303	0.000546062	0.000773168	0.000426071	0.000471245	0.000547408	0.000332324	0.00121556	0.000370234	0.000370083	0.000551788	0.000387527	0.000362448	0.000506746	0.000678004	0.000501745	0.000570781	0.000857664	0.000734301	0.000647332	0.000744434	0.000969833	0.000611509	0.000654277	0.000270335	0.000559248	0.000536205	0.0011473	0.000453682	0.00038375	0.000959988	0.000506421	0.000838653
APG 16:0-36:4	0.000321861	0.000189938	0.000234147	0.000221456	0.000169414	8.04166e-05	0.000131156	0.000220666	0.000327067	0.000126366	7.35739e-05	0.000396167	0.000272937	0.000125535	0.000161085	0.000115277	0.000112244	0.000256692	0.000327401	0.000127336	0.000119918	0.000192965	0.000110085	0.000250231	0.000242942	8.80974e-05	0.000129412	9.26908e-05	0.000233029	0.000307403	0.000210469	8.72509e-05	2.5181e-05	0.000988602	0.000216137	0.000367543	0.000341522	0.00036046	0.000321961	0.000192652	0.000203693	0.000321706	0.00027461	0.000569163	0.00033413	0.00023502	0.000780821	0.000330818	0.000186491
APG 16:0-38:1	0.000870869	0.000722106	0.000510372	0.000322931	0.000633547	0.000373005	0.000342781	0.000440145	0.000495014	0.000197986	0.000426113	0.000482109	0.000786096	0.000679042	0.000439031	0.000308088	0.000440607	0.000370329	0.000406867	0.000208549	0.000586653	0.000386757	0.00033734	0.000676246	0.000462052	0.000264154	0.00042097	0.000246468	0.00021104	0.000259458	0.000476627	0.000278333	3.5105e-05	0.00112963	0.000648721	0.000897994	0.000583855	0.000790519	0.00051957	0.00067485	0.000344444	0.000833447	0.000471275	0.000524782	0.000358799	0.000185027	0.000965827	0.000533598	0.000247334
APG 16:0-38:2	0.000587424	0.000554831	0.000569573	0.000216245	0.00040969	0.000201232	0.000570704	0.000360876	0.000320745	0.000315745	0.000579397	0.000593763	0.000434639	0.000278397	0.000273389	0.000212844	0.00017076	0.000431127	0.000379865	0.000202764	0.000557924	0.000425561	0.000488592	0.00174991	0.000420693	0.000766355	0.000635539	0.000557071	0.000202604	0.000453772	0.000483802	0.000464234	0.000176404	0.000769397	0.00102286	0.000532119	0.00071404	0.000611592	0.00088887	0.000990323	0.000406685	0.00103514	0.000728613	0.00162966	0.000202279	0.000538035	0.000359425	0.00115987	0.000543746
APG 16:0-38:3	0.000485674	0.000533111	0.000597904	0.000164886	0.000372303	0.000115256	0.00050716	0.000376958	0.000392474	0.000226839	0.000389801	0.000446233	0.000701372	0.000680224	0.000358083	0.000262762	0.000410545	0.000677418	0.000733848	0.000433465	0.000906462	0.000233059	0.000307905	0.0016136	0.000431409	0.000619802	0.000512783	0.000296449	0.000261646	0.000681722	0.000380877	0.000137694	0.000241043	0.000621884	0.000570691	0.000639279	0.000545136	0.00070079	0.000512898	0.000367406	0.000446584	0.000829148	0.000341249	0.00106448	0.000407762	0.00057889	0.000324856	0.000698999	0.000410998
APG 16:0-38:4	0.000146806	0.000241051	0.000273626	0.000162601	0.000173502	0.000140563	0.000140295	0.000287289	0.000237701	0.000155157	0.000163386	0.000296794	0.000190571	0.00015829	0.000192727	0.000166771	0.000173374	0.000195351	0.000331341	0.000290563	0.000435069	0.000322193	0.00015417	0.000415679	8.63591e-05	7.36845e-05	7.07522e-05	0.00016439	0.000247933	0.000229811	0.000200762	4.92616e-05	2.90714e-05	0.000369604	0.00027805	0.000213271	0.000210091	5.50599e-05	0.000211644	0.000164245	0.000147785	0.000477023	0.00022195	0.000703973	0.0001791	0.000135337	0.000311258	0.000194356	0.000108541
APG 16:0-40:5	0.000106023	0.000690169	0.000285792	0.00061481	0.000478926	0.000249636	0.000449822	0.000256863	0.000641786	0.00046154	0.000515381	0.00130749	0.000900826	0.00103488	0.000323138	0.000303345	0.000731868	0.000596212	0.00107608	0.000401904	0.00127323	0.000710823	0.000617242	0.0008774	0.00026077	0.000563733	0.000612579	0.000351668	0.000458085	0.000459611	0.000614248	0	0.000109556	0.00179412	0.000607463	0.000692268	0.000776248	0.000548356	0.000864394	0.000448772	0.000491872	0.000955402	0.000558084	0.00130861	0.000646217	0.000908242	0.000996657	0.0012873	0.000497967
NAPE 20:4-18:1/18:1	0.00133699	0.000496275	0.000954982	0.000250509	0.000378956	0.000371969	0.00030566	0.000230949	0.0002962	0.000193703	0.000247581	0.00070369	0.000917268	0.000690216	0.000382876	0.000302481	0.000367049	0.000235645	0.000435416	0.000438933	0.000329368	0.000305644	0.000431896	0.00082126	0.000172071	0.000368422	0.000472961	0.000373019	0.000362421	0.000281894	0.000375754	0.000462382	8.98352e-05	0.000721562	0.000513143	4.21409e-05	0.000217396	0.000280304	0.000364016	0.0002395	0.000220449	0.000774166	0.000483533	0.000499707	0.000392179	0.000403859	0.000405495	0.000486516	0.000366857
NAPEp 20:4-16:0/22:4	0.000402458	0.000274054	0.000603712	0.000162071	5.33737e-05	0.000309156	0.000162595	0.000158262	0.000435179	0.000191973	8.60695e-05	0.000559113	0.000536513	0.000495009	0.000182981	0.000170168	0.000263326	0.000103412	0.000282634	8.01068e-05	0.000164447	0.000195345	0.000253642	0.000338791	0.000190422	0.000135024	0.000218318	0.000268271	0.000125644	0.000309466	6.38662e-05	0.000204521	0	0.000375261	0.000146674	1.28977e-05	0.000189933	9.37095e-05	0.000204314	0.00010283	0.000119185	0.000239163	0.000347594	0.000107144	0.000559295	0.000305935	0.000109517	0.000222407	0.000269953
NAPEp 20:4-18:0/18:1	0.000649459	0.000339252	0.000625556	0.000134795	0.000278186	0.000203546	0.000248879	0.000182353	0.000254265	0.000176555	0.00019574	0.000394561	0.000525079	0.000574921	0.00024539	0.00035726	0.000244319	0.000225076	0.000216484	6.79857e-05	0.000333283	0.00019569	0.000197121	0.000424666	0.00018861	0.000318821	0.000419441	0.000167897	0.000232212	0.000368011	0.000253432	0.000383941	0	0.000894687	0.000271866	0.000135847	0.000230551	0.000175561	0.000285668	0.000276704	0.000267203	0.000359394	0.000126539	0.00014688	0.000272118	0.000516194	0.00046056	0.000398733	0.000127343
NAPEp 20:4-18:0/20:4	0.00252243	0.00220873	0.00358589	0.00113069	0.00138785	0.00167523	0.00142794	0.00142669	0.00300508	0.0011852	0.00109955	0.00356541	0.00630136	0.00301348	0.0014516	0.00154247	0.00228687	0.00126745	0.00282659	0.00156718	0.00260816	0.00239076	0.00235496	0.00216415	0.00167707	0.00150693	0.00224774	0.00189499	0.00178282	0.00196773	0.000980576	0.00238369	0	0.0046668	0.00184799	8.14744e-07	0.00182709	0.00110169	0.00138177	0.00103497	0.00141444	0.00172106	0.00291729	0.00286301	0.00254076	0.00188413	0.0030311	0.00228964	0.0026201
NAPEp 20:4-18:0/22:4	0.000396061	0.000282325	0.000786582	0.000144202	8.23502e-05	0.000306905	0.000177699	0.000357347	0.000545139	0.000134266	4.56655e-05	0.000313211	0.000669644	0.000340848	0.000492351	0.000244598	0.000230516	0.000176338	0.000567159	0.000144415	0.000300319	0.000366713	0.00032336	0.000165687	0.000175024	0.00016971	0.000277612	0.00026498	0.000210821	0.000186262	1.62733e-05	0.000199105	1.74257e-05	0.00049231	0.000304508	1.31454e-05	0.000271394	0.000267504	0.000356143	0.000444496	0.00012947	5.17367e-05	0.000379637	0.000566883	0.00040456	0.00036946	0.000186525	0.000177831	0.000258139
NAPEp 20:4-18:0/22:6	0.000475754	0.000202619	0.000180295	0.000116738	9.76159e-05	9.08395e-05	0.000155597	9.81615e-05	0.000217739	0.00010967	0.000109545	0.000214805	0.000139196	0.000326036	5.268e-05	0.00019006	0.000260569	0.000118725	0.000192641	6.92211e-05	0.000304429	0.000291787	0.000145563	0.000306374	0.00012223	0.000148122	0.000219941	0.000275845	0.000168887	0.000225898	7.05639e-05	0.000141672	0	0.000493097	6.71405e-05	0	0.000115282	7.45282e-05	0.00016611	0.000208879	0.000282472	0.00038425	0.000149546	0.000259224	8.24266e-05	0.000121216	0.000208767	0.000343256	0.000207068
NAPEp 20:4-18:1/20:4	0.00234438	0.00153394	0.0025583	0.00097866	0.000846207	0.00146023	0.000711276	0.000764784	0.00172547	0.000909695	0.00069632	0.00268865	0.00387532	0.0022102	0.00113544	0.00116934	0.00176095	0.00121686	0.00201762	0.00134878	0.00261333	0.00132489	0.00133704	0.00172438	0.00107755	0.000797659	0.00220837	0.00111493	0.00102796	0.00204933	0.000588488	0.00176913	0	0.0037758	0.000536349	4.72243e-06	0.000820031	0.000914542	0.000913678	0.00128003	0.000748355	0.00208949	0.00152816	0.00206863	0.00132185	0.00133067	0.00270325	0.00264418	0.00184171
NAPS 16:0-36:1	0.0107214	0.00399414	0.00436162	0.00170295	0.001484	0.00130153	0.00583477	0.00438012	0.000882141	0.00466118	0.00254349	0.00371959	0.0060345	0.00473273	0.00122162	0.00444546	0.00226609	0.000464719	0.00427792	0.00119835	0.00501599	0.00227238	0.00194873	0.0023904	0.00089963	0.00453185	0.000200328	0.00264832	0.00204453	0.00601261	0.000704193	0.00107058	0.00343008	0.00618837	0.00524602	0.00504969	0.00420699	0.000723211	0.00396293	0.00155297	0.00196041	0.00858263	0.00118293	0.00437045	0.00248208	0.0047278	0.0157631	0.00606551	0.00145403
NAPS 16:0-36:2	0.00604842	0.00284827	0.0016703	0.000805589	0.00444629	0.00032073	0.0018702	0.00115064	0.00258812	0.00104378	0.000995742	0.00153131	0.00186073	0.00152347	0.00156465	0.00382537	0.0024572	0.00114345	0.00198909	0.000118512	0.00261467	0.00192731	0.00279149	0.00147814	0.000952462	0.000615223	0.000940508	0.00133093	0.000632119	0.00147876	0.00101143	0.000265124	0.000481566	0.00117464	0.00410162	8.10786e-05	0.00248807	8.09717e-05	0.00321541	4.67898e-05	0.00334928	0.0024064	0.000308899	0.00955437	0.000652944	0.000152966	0.00236658	0.00123824	6.11352e-05
NAPS 16:0-36:4	0.00380315	0.000183112	0.00104781	0.000275435	0.000567529	0.00109705	0.00127452	0.000967763	0.00184176	0.00108317	0.00278546	0.00236159	0.00212736	0.00131186	0.000814639	0.00179825	0.00332525	0.000731318	0.00124534	0.000503324	0.000465599	0.000373932	0.000965571	0.000984242	0.000338311	0.000510005	0.000384325	0.000208707	0.000472226	0.000213728	0.000371086	0.00165274	7.53611e-05	0.00124892	0.00133867	0.00141884	0.00108917	0.00032222	0.00334311	0.000145606	0.00140211	0.00833154	0.000970566	0.00155928	0.000565863	0.000140222	0.00197788	8.69995e-05	0.00158815
NAPS 16:0-38:0	0.00209198	0.00309402	0.000232684	0.00132382	0.00273726	4.21899e-05	0.000313112	0.00144399	0.0011406	0.000638386	0.00185818	0.00139042	0.000218095	0.00165323	0.000268351	0.000627394	0.00122499	0.00097657	0.000497741	1.8499e-05	0.00080272	0.000423778	0.00104798	0.000515696	0	0.000328492	0.00154929	0.000277362	3.77274e-05	0.000260347	0.000524793	0.00142739	9.97458e-05	9.163e-05	5.59664e-06	2.60777e-05	0.000821442	0.000266461	0.000191734	0.0012403	0.00201625	0.000208986	0.00189894	0.00158624	0.000267817	9.76949e-05	0.000277414	0.00245389	0.000159435
NAPS 16:0-38:3	0.0024521	0.000773018	0	0.00157344	0.00149151	0.00171996	0.000195873	0.000328958	0	0.000854514	0.00239134	0.0023919	0.00163744	0.00282324	0	0.000440156	0.00161716	0.000387461	0.00065109	0.000195829	0.000917807	0.000677223	0.00182333	0.000951235	0.00110545	0.00131208	0.000502438	0.000407324	0	0	0	0	0.00193948	0	0.00556643	0.000536235	0	0	0.000787371	0.000935507	0	0.00111833	0	0.00249226	0.00214785	0.00503328	0.00120992	2.83942e-05	0.000874499
NAPS 16:0-38:4	0.0234375	0.0184328	0.0122973	0.00321464	0.0127289	0.0078429	0.00993313	0.0190246	0.0100723	0.00869467	0.0114813	0.0122389	0.0128443	0.010066	0.00824821	0.00658036	0.00966095	0.00546506	0.00943995	0.00380936	0.00725883	0.0060512	0.00521	0.0188376	0.00322723	0.00445479	0.00705063	0.00557778	0.00358328	0.0130363	0.00181479	0.00832439	0.00785851	0.0197471	0.0172745	0.0107754	0.0169996	0.0138479	0.0114187	0.00734889	0.00629297	0.0203081	0.0120223	0.00922852	0.00462781	0.00488034	0.00658999	0.00848736	0.00324956
NAPS 16:0-38:5	0.00389474	0.00246466	0.000728422	0.000687976	0.00155057	0.000929502	0.000863437	0.000540014	0.00185646	0.000916119	0.00105071	0.000649823	0.00276428	0.00176701	0.000115157	0.00199969	0.000865629	0.00079842	0.00357555	0.000493128	0.000979743	2.37871e-05	0.000604099	0.0029771	0.000971389	0.000472311	0.000602105	0.00180435	0.00116816	0.00172849	0.000219876	0.000440252	0.00199515	0.00310619	0.00129128	0.00178221	0.00112258	0.00255467	0.0010188	0.00189481	0.00113645	0.00162811	0.00114284	0.00524597	0.00198052	0.000510995	5.05474e-05	0.00109717	0.00505875
NAPS 16:0-40:4	0.00292838	0.00115583	0.00010012	0.00142845	0.000432722	0.00258897	0.000682076	0.00235438	0.00216774	0.00101011	0.000790653	0.000318017	0.00207945	0.00164384	0.000796234	0.00350928	0.000548915	0.00131744	0.0024729	0.000744365	0.00415026	0.000897124	0.000391815	0.0011214	0.0001093	3.64251e-05	0.00187213	0.000780534	0.000315844	0.00029153	0.000704797	0.0016462	6.71728e-05	0.00301507	0.00111595	0.000772268	0.00135515	0.000919269	0	0	0.000137365	0.00126689	0.000626865	0.00521036	0.000488389	0.00259658	0.00131844	0.00138231	0.00151769
NAPS 16:0-40:5	0.00241057	0.00322632	0.00273039	0.00241603	0.00201204	0.0019081	0.00248186	0.00161007	0.00128521	0.000665674	0.00152119	0.000822875	0.00467687	0.00437881	0.000212886	0.00194941	0.0023006	0.000913525	0.00756266	0.000110218	0.00467917	0.000815396	0.000892028	0.00200748	0.00136837	0.00257612	0.0022005	0.00159074	0.00083135	0.00197874	0.00112279	0.000448391	0.00107257	0	0.000752921	0.00371939	0.00600294	0.00554298	0.0030367	0.00690518	0.00212066	0.003769	0.00325889	0.00486872	0.00244162	0.00539301	0.000786315	0.00375727	0.00137278
NAPS 16:0-40:6	0.00706383	0.00527987	0.00144795	0.00334555	0.00328154	0.00341721	0.00246755	0.00415928	0.0032656	0.00345713	0.00408735	0.00282528	0.00260068	0.00419171	0.000721121	0.00100022	0.00161692	0.00229965	0.00443953	0.000989436	0.00410292	0.000925981	0.00161116	0.00248921	0.00146016	0.00344366	0.00318848	0.000164421	0.00188323	0.00171529	0.00105821	0.00205502	0.000385235	0.00685009	0.00324985	0.00181931	0.00318333	0.00161343	0.000789273	0.00445115	0.00127142	0.00214334	0.00142649	0.0011068	0.00150364	0.00044891	0.0026304	0.00221692	0.00246889
[truncated: 201 more columns]

## Sheet: Mol%
Gender	M	F	M	F	M	F	M	M	M	M	M	F	F	M	F	M	F	M	F	F	F	F	M	F	M	M	M	M	F	M	M	M	F	F	M	F	M	M	M	F	M	M	M	M	M	M	M	M	M
PD Status	C	PD	C	C	C	PD	PD	C	PD	PD	PD	C	C	PD	C	PD	C	C	PD	C	PD	PD	PD	C	PD	C	PD	PD	C	PD	C	PD	PD	PD	C	C	C	C	PD	C	PD	PD	PD	PD	PD	C	C	C	PD
FC	38.7371	35.0292	49.2576	29.5225	31.4528	35.7139	39.0322	31.5709	31.9501	26.0885	32.933	41.5185	42.662	34.3578	30.8811	37.0355	37.4299	32.6191	35.1146	32.028	39.9449	29.0648	43.8982	37.4157	30.5813	32.5252	40.0207	33.3552	29.4649	40.8904	30.267	36.0188	36.4174	36.3741	46.0196	34.4863	37.2784	31.5351	33.3573	33.5338	24.2336	35.4574	34.1313	43.1827	28.6765	32.1341	34.6843	34.5576	36.3273
CE	45.0332	47.0735	37.3813	51.3358	50.3525	47.2837	41.6062	46.1646	49.7201	52.3498	52.7186	44.9346	43.3093	46.4729	52.1354	46.3228	45.6254	47.586	46.7256	46.1785	43.7843	51.0368	39.7509	41.2739	49.0014	47.6592	43.8924	47.5938	51.2082	40.119	48.7033	42.2037	45.8486	46.9525	34.0384	46.3963	43.2853	42.8457	44.915	44.7249	52.6864	42.607	46.5443	39.4498	52.2264	48.4327	46.4652	49.2997	49.0991
MG	0.0290212	0.0257516	0.0358749	0.0256746	0.0267538	0.0259567	0.0261577	0.0162095	0.033169	0.0265487	0.0207628	0.16016	0.456337	0.0213573	0.027812	0.0275534	0.029052	0.0296686	0.0319073	0.0249953	0.0224661	0.0236931	0.0222997	0.0191211	0.0265114	0.0237888	0.0193791	0.0276168	0.0243971	0.0264138	0.0146944	0.0309761	0.0296326	0.0224586	0.0357144	0.0241481	0.0235466	0.0214692	0.0248185	0.0350812	0.0230643	0.0234322	0.0242778	0.0229045	0.0326519	0.0216785	0.0279103	0.0226406	0.0332474
DG	1.17012	1.67799	1.21452	0.719317	1.04275	1.39363	1.88381	1.6905	0.727646	0.730202	2.20081	0.605866	0.785731	0.855276	1.31767	0.513199	0.367	1.47292	1.29143	1.29678	0.94755	0.835922	1.39115	2.34569	1.02857	1.28674	1.45493	0.704624	0.574799	0.979204	1.13862	1.44491	0.490809	1.07861	8.37339	0.837522	1.56024	1.62598	1.38161	1.39063	1.17251	1.33106	1.13556	1.31202	0.765951	1.35777	1.12817	0.560987	1.01299
TG	6.44162	11.2224	10.5555	3.05623	8.64965	4.21957	8.79937	45.3982	3.45717	1.94282	16.8008	6.10765	8.09272	3.13727	6.81552	2.66966	2.7567	13.244	11.2871	12.3005	4.41062	6.34809	6.01384	34.5711	5.88441	8.97741	4.00358	7.19416	3.61633	9.56234	8.89451	10.5448	2.18968	4.281	20.8888	2.8137	11.6238	8.70347	5.74112	4.64635	7.84505	4.43132	4.32208	13.015	4.32809	9.64644	12.1879	1.89694	8.00681
Cer	0.373117	0.190487	0.360999	0.218184	0.264472	0.33798	0.244258	0.174855	0.234947	0.163089	0.2791	0.408553	0.529658	0.279753	0.351686	0.360808	0.346213	0.247979	0.300235	0.309516	0.341086	0.251308	0.414987	0.235481	0.221748	0.374454	0.362976	0.335493	0.270532	0.337666	0.214262	0.356087	0.296471	0.269108	0.234204	0.256639	0.225114	0.232881	0.197769	0.177272	0.182749	0.193202	0.181641	0.313632	0.186194	0.254422	0.259996	0.165246	0.276047
dhCer	0.00778049	0.00596887	0.00618487	0.00857768	0.00494794	0.0095247	0.00376765	0.00390774	0.00474948	0.0035984	0.00636999	0.0105315	0.00786121	0.004615	0.00984253	0.009331	0.00761656	0.00780418	0.00586773	0.00587823	0.0073286	0.00368477	0.00581088	0.00445287	0.00573676	0.00991476	0.00587212	0.00690704	0.00583124	0.00564115	0.00543754	0.00794533	0.00632001	0.0051704	0.00448074	0.00524936	0.00439139	0.00591313	0.00432379	0.00526047	0.00411364	0.00761564	0.0110803	0.00657328	0.0048682	0.00513861	0.00699275	0.00512489	0.00581937
SM	24.1136	23.5473	24.9676	23.2959	22.511	24.5262	23.2179	13.9484	25.5939	25.3567	23.384	23.5212	20.4145	22.9645	25.0193	24.8756	24.9309	21.0788	22.7788	22.4875	25.587	22.8774	23.5794	17.7547	26.3159	22.9286	24.7752	23.836	26.5448	26.0302	25.4651	26.5278	26.3068	28.2221	17.7181	25.8694	24.3594	20.0102	24.0395	21.5228	21.934	28.8417	25.9623	22.2536	23.187	24.2995	21.271	25.895	23.1984
dhSM	3.3293	4.81856	6.2087	3.54259	5.25136	6.97153	3.90744	3.28434	3.02914	3.27045	3.31029	9.08342	8.19296	4.30651	7.37895	4.33746	4.54991	5.12803	3.97875	5.27345	7.06791	2.98293	4.26563	3.35624	3.75516	4.97521	4.75761	4.2764	3.35112	3.84013	2.77271	2.85512	4.98906	4.17393	2.56246	4.53046	4.4506	3.30704	4.42427	4.67824	2.17168	2.24722	2.39735	4.18814	2.93459	3.09271	3.61337	4.22986	4.23172
GalCer	0.0476283	0.0241633	0.023676	0.0276206	0.025243	0.027181	0.0226505	0.0192932	0.0246911	0.0199457	0.0164464	0.0339803	0.0361491	0.0324411	0.0303887	0.0343256	0.0289817	0.0205846	0.033868	0.0196775	0.0379869	0.0235925	0.0287033	0.0135992	0.0205209	0.0240009	0.0311658	0.0266865	0.0209566	0.0304928	0.0111388	0.0192172	0.0301249	0.0203861	0.00996778	0.0146948	0.0145506	0.0143753	0.0202438	0.0143175	0.0151331	0.0319556	0.0182705	0.0263547	0.0129544	0.0162751	0.0193682	0.0247517	0.0217109
dhGalCer	0	0	0	0	0	0	0	0	0	0	0	0	0	0	0	0	0	0	0	0	0	0	0	0	0	0	0	0	0	0	0	0	0	0	0	0	0	0	0	0	0	0	0	0	0	0	0	0	0
Sulf	0.569013	0.262035	0.393291	0.36602	0.480762	0.6372	0.349992	0.236848	0.342692	0.802583	0.395843	0.464421	0.346821	0.392237	0.500413	0.509773	0.559919	0.329416	0.313779	0.553346	0.690974	0.463704	0.406955	0.293712	0.46239	0.507575	0.42265	0.493971	0.523769	0.467434	0.364998	0.371951	0.384225	0.489035	0.4679	0.434128	0.371342	0.441105	0.525933	0.423401	0.640877	0.282708	0.577823	0.423017	0.596634	0.590524	0.662414	0.613736	0.746765
dhSulf	0.0187919	0.00726099	0.00918921	0.00742196	0.0133782	0.0212245	0.00811045	0.00546549	0.00968801	0.0203931	0.0121852	0.0116174	0.00576374	0.00859171	0.0133717	0.0135612	0.0177962	0.0083454	0.00584897	0.0137084	0.018201	0.0113324	0.0077014	0.00754521	0.00907499	0.0150323	0.0108155	0.0115877	0.0137352	0.00953495	0.0126343	0.0104255	0.0091049	0.0141491	0.0116065	0.0128966	0.00877285	0.0164489	0.0150525	0.0103239	0.0248221	0.00672228	0.0120351	0.0117026	0.0145039	0.0187224	0.0170071	0.0230051	0.0227486
GlcCer	0.750004	0.498803	0.410655	0.285623	0.399971	0.425149	0.439958	0.285039	0.267241	0.359534	0.295283	0.454804	0.407586	0.535412	0.345912	0.431061	0.288146	0.37195	0.639877	0.239959	0.383785	0.365165	0.424682	0.188877	0.244943	0.342756	0.528795	0.373204	0.237751	0.444522	0.235025	0.269701	0.419776	0.322938	0.243141	0.248207	0.267732	0.286939	0.320211	0.245869	0.210082	0.359423	0.270989	0.311112	0.191951	0.225513	0.259175	0.283195	0.295643
dhGlcCer	0	0	0	0	0	0	0	0	0	0	0	0	0	0	0	0	0	0	0	0	0	0	0	0	0	0	0	0	0	0	0	0	0	0	0	0	0	0	0	0	0	0	0	0	0	0	0	0	0
LacCer	0.973258	0.608923	0.630124	0.622615	0.589668	0.81693	0.645347	0.477231	0.658061	0.636	0.592633	0.739561	1.01533	0.731467	0.492953	0.678861	0.480325	0.536209	0.747622	0.445967	0.634332	0.441957	0.545856	0.429344	0.388736	0.594252	0.792981	0.646903	0.394299	0.597098	0.2837	0.5097	0.668868	0.5945	0.322041	0.495069	0.416798	0.426662	0.482252	0.320797	0.442663	0.432274	0.67015	0.87028	0.331709	0.592555	0.799342	0.711579	0.549371
dhLacCer	0.0034074	0.00190419	0.00146057	0.000982223	0.00129953	0.00256852	0.00196667	0.00153312	0.00186331	0.001736	0.00173169	0.00298517	0.0025139	0.0020925	0.00145852	0.00187833	0.00165165	0.00155594	0.0020826	0.00126378	0.00196152	0.00121279	0.00144162	0.00129441	0.00109474	0.0013992	0.00250058	0.00165491	0.000813762	0.0013397	0.00111471	0.00168437	0.00195777	0.00186439	0.0011148	0.00124417	0.00105972	0.000838626	0.00125167	0.00117428	0.00128453	0.00106291	0.00224907	0.00362656	0.00103622	0.00137779	0.00316938	0.00238322	0.00181193
GM3	0.212968	0.199307	0.299657	0.185428	0.26662	0.307307	0.228116	0.138019	0.272279	0.263659	0.173328	0.206117	0.300554	0.313259	0.288344	0.291281	0.202789	0.168795	0.300024	0.181733	0.310398	0.34473	0.309975	0.138176	0.217711	0.179763	0.263448	0.27514	0.237339	0.333943	0.182211	0.234988	0.16792	0.206208	0.10547	0.157119	0.141038	0.15658	0.247557	0.14498	0.148178	0.251003	0.261044	0.240741	0.114467	0.146619	0.172853	0.16052	0.183671
dhGM3	0.0029783	0.00621048	0.00425464	0.00311794	0.00336095	0.00815599	0.00317431	0.00225815	0.00245679	0.00366228	0.00244928	0.00470742	0.00371732	0.00693118	0.00617156	0.00789695	0.00343355	0.00486059	0.0029039	0.00347559	0.00534475	0.00397025	0.00313785	0.00349681	0.00533342	0.00478406	0.00348592	0.00617859	0.00501908	0.00502127	0.00440165	0.00203973	0.00283598	0.00434843	0.00314733	0.00307879	0.00303965	0.00445312	0.00380301	0.00302079	0.00200459	0.00654162	0.00303966	0.00424696	0.00262401	0.00252143	0.00312048	0.00350891	0.00242294
GB3	0.0274108	0.0153093	0.0175105	0.0265914	0.0105906	0.0314189	0.0140557	0.00905043	0.0299089	0.0180569	0.0239455	0.0204768	0.0341197	0.0232636	0.0195528	0.0218936	0.032805	0.0166039	0.0384497	0.014976	0.0374527	0.0310446	0.0251917	0.0227838	0.0234652	0.0229105	0.0428181	0.0271121	0.0228281	0.0288002	0.0293009	0.0176588	0.0388299	0.0421298	0.0157751	0.0147383	0.0159194	0.0121446	0.0160949	0.0181759	0.0111026	0.0189378	0.023594	0.03464	0.0136507	0.0210008	0.0198677	0.0312388	0.0242736
dhGB3	8.82911e-06	6.82561e-06	2.26281e-05	0.000221787	8.53524e-05	0.000217024	5.15496e-05	6.54534e-05	7.68685e-05	3.67401e-05	0.00014451	0.000102872	1.77633e-05	0.000108176	6.93295e-05	8.88226e-05	0.000137796	6.57276e-05	6.19516e-05	8.55378e-05	0.000181763	0.000148748	0.000115615	0.000150769	0.000149044	9.17838e-05	0.000178363	5.8212e-05	6.60726e-05	0.000146635	0.000174538	9.50307e-05	0.000162559	7.65958e-05	9.17485e-05	5.62783e-05	2.75069e-05	6.6511e-06	4.638e-05	0.000107868	1.57062e-05	0.000394254	0.000255714	0.000204044	5.47319e-05	0.000144148	0.00019316	0.000293567	9.79589e-05
PA	0.0255311	0.0197309	0.0335659	0.0161277	0.0257091	0.0282838	0.0209487	0.0106353	0.018967	0.0134417	0.0187465	0.0493955	0.0367705	0.0361094	0.0291343	0.0306121	0.0310207	0.0189854	0.0198265	0.0187593	0.0224375	0.0151747	0.0250348	0.0233427	0.0191006	0.0234042	0.0175467	0.0228814	0.0291962	0.0211668	0.0200357	0.0268371	0.0132504	0.0166282	0.00921588	0.0170155	0.0145428	0.0129031	0.0179658	0.0136985	0.0116727	0.0157535	0.0145243	0.0140861	0.0204343	0.012546	0.0188706	0.0139331	0.0130572
PC	32.1548	29.805	27.9807	38.0255	32.7975	31.8679	31.3413	16.6042	33.7606	35.7554	26.8813	28.1814	28.9876	35.6377	30.9765	33.6181	35.6146	28.3625	28.52	31.0507	28.298	34.3571	31.1776	19.1748	31.9621	32.4289	30.215	33.0786	34.7823	29.0996	33.2766	29.7459	32.8891	29.075	26.747	33.5018	30.8923	35.5936	35.094	36.0305	37.675	33.5795	36.7442	30.9554	39.4022	33.1825	27.6192	33.6631	28.9244
PCe	13.448	12.3897	11.6428	13.9683	14.2238	14.8194	15.5095	8.71842	14.5648	17.4324	12.342	13.803	15.389	17.1369	11.8396	14.8621	14.6466	13.2139	14.423	12.0102	15.6002	16.4719	15.7791	8.90945	13.6727	12.5556	17.0282	13.5447	14.1223	12.9417	13.2838	12.3624	16.0674	14.6046	11.6824	16.3014	12.7829	15.3193	13.6209	15.7437	14.8887	10.2597	13.9219	12.619	14.0624	14.6156	12.7163	16.1923	14.8307
PE	2.0848	2.04394	2.38511	2.26515	1.51994	1.21596	2.45644	1.51585	2.69843	1.4843	2.75875	1.54113	1.88345	1.69879	1.69819	1.71646	2.12638	1.85117	2.39527	2.51457	2.13485	1.97714	2.11264	3.74445	1.84971	2.12165	1.07701	2.058	2.35915	2.57698	2.03445	2.00866	1.36181	2.04743	1.0534	0.899125	2.07678	1.87283	2.43125	1.5513	0.951123	2.52023	1.14862	1.53196	1.22341	0.865572	2.08566	1.45922	1.29533
PEp	4.70087	5.56073	4.23461	4.87118	4.88454	5.15488	3.94856	3.3693	6.56778	3.98123	3.72221	6.38522	5.5576	4.19371	4.5824	6.68395	5.41761	6.43352	4.47499	3.4191	4.81952	4.13094	5.27811	3.05807	6.24249	4.40442	4.80368	5.36458	4.92602	5.23551	4.16816	4.88753	4.6221	5.35394	2.55315	3.37955	3.28564	2.14902	2.55304	4.13067	3.68309	4.27822	2.2852	4.23288	2.88847	2.95402	8.25862	4.97982	7.01631
PG	0.0207023	0.024455	0.0192319	0.0114723	0.0150398	0.0103533	0.0178882	0.0144892	0.0174103	0.0117757	0.0210221	0.0169111	0.0150602	0.0130998	0.0117421	0.0100362	0.0127216	0.0194264	0.0196833	0.00999827	0.0233388	0.0117505	0.0151788	0.0382965	0.0118401	0.0164573	0.0158517	0.0150764	0.00920494	0.0283071	0.0131876	0.0179664	0.00957285	0.0156858	0.00846467	0.0109729	0.0169224	0.0147011	0.0157884	0.0111294	0.0122261	0.0141461	0.0114549	0.0159738	0.00790264	0.00958982	0.0260029	0.0107196	0.00837898
PI	1.59274	1.6073	1.75462	1.47647	1.16226	1.27612	1.11127	0.757182	1.15947	1.08212	1.15451	1.64019	1.5174	1.34084	1.51396	1.46819	1.44399	1.25119	1.55225	1.35335	1.47035	1.12117	1.18638	1.02636	1.06816	1.03852	1.13549	1.17961	1.06974	1.51275	1.16895	1.28349	2.17611	2.33757	1.39494	2.43105	1.72633	1.7878	2.33159	2.07483	1.69173	1.98513	2.08844	2.20699	2.09158	1.5793	2.0567	2.20582	1.75972
PS	0.28963	0.172374	0.265845	0.124659	0.158595	0.157375	0.109971	0.0755894	0.125631	0.230154	0.148772	0.168107	0.0734108	0.100036	0.192452	0.217908	0.155503	0.110931	0.181685	0.174186	0.0646523	0.0855883	0.175281	0.126027	0.158925	0.410492	0.136705	0.31682	0.285397	0.217243	0.054142	0.138479	0.172225	0.1142	0.0821407	0.149772	0.111267	0.143018	0.201477	0.0951307	0.125726	0.255258	0.104778	0.101491	0.146397	0.0682395	0.156136	0.122544	0.0949139
LPC	7.00017	4.82402	5.94622	6.44434	5.04862	5.27039	5.15332	2.92263	5.83626	5.92943	5.01677	5.78202	5.13468	5.65029	5.88635	6.1234	5.57524	5.44336	6.0154	5.7401	6.32595	6.15804	6.15668	4.19583	5.83888	6.24813	7.41467	5.70142	6.0972	5.3083	5.9937	5.84131	6.05413	6.13329	4.96627	6.85982	5.12701	6.91902	5.87038	6.1325	5.58733	8.11512	7.0776	4.68956	6.83577	5.82159	5.92315	6.10157	6.7812
LPCe	0.537464	0.366781	0.511468	0.368258	0.55041	0.37443	0.472766	0.275795	0.503876	0.419972	0.362905	0.512664	0.684536	0.488511	0.576047	0.412335	0.322116	0.579384	0.576212	0.48728	0.677528	0.618118	0.601995	0.258609	0.509723	0.437437	0.632539	0.423155	0.413637	0.301324	0.320521	0.428064	0.543624	0.48818	0.465666	0.660402	0.415472	0.847375	0.350942	0.513982	0.480208	0.440664	0.664952	0.534892	0.519098	0.54643	0.596897	0.562138	0.600979
LPE	0.0313776	0.0255542	0.0289893	0.0140863	0.0275483	0.0229968	0.0310279	0.019937	0.020785	0.0133865	0.0221707	0.0226565	0.0319904	0.0276655	0.0239805	0.0251253	0.0172733	0.0149815	0.0272199	0.0164751	0.0241127	0.0179983	0.0146625	0.0177363	0.0184292	0.0144794	0.0175023	0.012164	0.016216	0.0215417	0.0100138	0.0117257	0.0247	0.0244544	0.0131629	0.0260594	0.021481	0.0387125	0.0212635	0.0235513	0.0263495	0.024675	0.0271946	0.0176793	0.0255565	0.0189622	0.0348181	0.0208729	0.0223743
LPEp	0.00205584	0.00211424	0.00230533	0.0011326	0.00215983	0.00204582	0.00195532	0.00147166	0.00128666	0.000997214	0.00114588	0.0019326	0.00191154	0.00136904	0.00125634	0.00225483	0.000819017	0.00192549	0.00171563	0.00101538	0.00198751	0.00147899	0.000886264	0.00103297	0.00122551	0.00117216	0.00150798	0.00114895	0.00115835	0.000841497	0.000605657	0.000952374	0.00163184	0.00234579	0.00143364	0.00214074	0.00156804	0.00231447	0.00214705	0.00242795	0.00416571	0.00231757	0.00158769	0.0015852	0.00212723	0.00143173	0.00633683	0.00243052	0.00316304
LPI	0.0225846	0.0329165	0.0411885	0.0122061	0.0284975	0.0249514	0.0163626	0.0143453	0.0226837	0.0145996	0.0211141	0.0449004	0.0378437	0.0434233	0.0372227	0.0349652	0.0216054	0.019109	0.0199829	0.0246081	0.0186826	0.0131259	0.0205373	0.0235135	0.0270425	0.0215289	0.0135473	0.0303789	0.0348058	0.0231302	0.0187122	0.033664	0.0215863	0.0228423	0.0152182	0.0299898	0.0293018	0.0241696	0.0301813	0.0295564	0.0252339	0.0277552	0.0250775	0.0276636	0.0471299	0.0215278	0.0374966	0.0248784	0.0256926
APG	0.000946977	0.000767117	0.000849523	0.000460817	0.000627855	0.00036628	0.000702647	0.000321744	0.000605227	0.000502108	0.000620333	0.000887766	0.000823135	0.000759857	0.00062254	0.000435335	0.00058858	0.000770995	0.000834946	0.000565199	0.00100967	0.000612038	0.000600462	0.00124828	0.000567364	0.000715615	0.000695956	0.000483352	0.000518425	0.000779265	0.000757287	0.000544931	0.000184822	0.00140131	0.000945446	0.00087342	0.000848471	0.00111472	0.00122896	0.000870915	0.000589512	0.00151313	0.000867412	0.00143445	0.000732231	0.000833673	0.0011176	0.00108475	0.000720321
BMP	0.008837	0.00615547	0.00894921	0.00576815	0.00791074	0.00939835	0.00791544	0.00549772	0.00723513	0.00686415	0.00748436	0.00883147	0.00901906	0.0101258	0.0084562	0.00555265	0.0061893	0.00891379	0.00793001	0.00455871	0.00745674	0.00701927	0.00537572	0.0117434	0.00558592	0.00556458	0.00808617	0.00466044	0.00653691	0.00680666	0.0049201	0.00415373	0.00746704	0.00706168	0.00396897	0.00792119	0.0049652	0.0038535	0.00712422	0.00424519	0.00406373	0.00473392	0.00508727	0.00554869	0.00433833	0.00450341	0.00520546	0.00445417	0.00567066
NAPE	0.000175003	6.52226e-05	0.000119891	3.61448e-05	5.51708e-05	4.90321e-05	4.15499e-05	1.81424e-05	4.18411e-05	3.27196e-05	3.29535e-05	8.81561e-05	0.000119907	9.23522e-05	5.7944e-05	4.4481e-05	5.21363e-05	3.03661e-05	5.45442e-05	6.0338e-05	4.76902e-05	4.55577e-05	6.01179e-05	7.80885e-05	2.56504e-05	4.7639e-05	6.73629e-05	5.38357e-05	5.26053e-05	3.61959e-05	5.40833e-05	6.51424e-05	1.29763e-05	0.00010176	6.1569e-05	5.95578e-06	2.80385e-05	3.66905e-05	5.6431e-05	3.49154e-05	3.32438e-05	0.00012098	8.10086e-05	5.73857e-05	6.10519e-05	6.24093e-05	5.6695e-05	7.43764e-05	5.92565e-05
NAPEp	0.00088884	0.000636214	0.00104707	0.000384832	0.000399718	0.000533321	0.000392034	0.000234694	0.00087339	0.000457317	0.000297202	0.000969112	0.00157482	0.000931328	0.000538833	0.000540261	0.000716821	0.000400491	0.000764534	0.000450569	0.000915667	0.000710274	0.000641926	0.000487214	0.000511438	0.000397778	0.000796376	0.000575408	0.00051504	0.000655712	0.000284008	0.000715982	2.51707e-06	0.00150871	0.000380892	2.36626e-05	0.000445514	0.000343932	0.000512767	0.000488075	0.000446538	0.000757152	0.000912857	0.000690383	0.000806547	0.000699661	0.000936735	0.00092888	0.000860008
NAPS	0.00848874	0.00544781	0.00309043	0.00242023	0.00447421	0.00279033	0.00352296	0.00282486	0.00354561	0.00388925	0.00392723	0.00353904	0.00481627	0.00456156	0.00211313	0.00384921	0.00367656	0.00186822	0.00452871	0.00112461	0.0044868	0.00214462	0.00240616	0.00320932	0.00155513	0.00236383	0.0026336	0.00213462	0.00159207	0.00343037	0.0010841	0.00244154	0.00251406	0.00584165	0.0047925	0.00367183	0.00480677	0.00338641	0.00430406	0.00357482	0.00296879	0.00777661	0.00382628	0.00519334	0.00267113	0.00370596	0.00460984	0.00409921	0.00287593
FC	38.7371	35.0292	49.2576	29.5225	31.4528	35.7139	39.0322	31.5709	31.9501	26.0885	32.933	41.5185	42.662	34.3578	30.8811	37.0355	37.4299	32.6191	35.1146	32.028	39.9449	29.0648	43.8982	37.4157	30.5813	32.5252	40.0207	33.3552	29.4649	40.8904	30.267	36.0188	36.4174	36.3741	46.0196	34.4863	37.2784	31.5351	33.3573	33.5338	24.2336	35.4574	34.1313	43.1827	28.6765	32.1341	34.6843	34.5576	36.3273
CE 16:0	1.3134	1.46881	1.10199	1.41937	1.24728	1.15295	1.3531	1.24678	1.20708	1.45652	1.34244	0.971037	0.884298	1.23498	1.3829	1.05055	1.10948	1.41502	1.34501	1.5098	1.21183	1.39932	1.15048	1.3419	1.20723	1.35194	1.20606	1.25902	1.27761	1.14863	1.48537	1.38226	1.23733	1.21836	1.1376	1.20604	1.18897	1.43348	1.35236	1.28112	1.27837	1.32585	1.19343	1.13388	1.22732	1.30362	1.30517	1.0868	1.2131
CE 16:1	0.127595	0.13001	0.110369	0.123505	0.0874298	0.0959884	0.121185	0.0523438	0.116468	0.0892125	0.0716609	0.338272	0.151807	0.159585	0.139403	0.325676	0.218473	0.208195	0.105103	0.254751	0.10919	0.0996579	0.0994505	0.231895	0.145498	0.162979	0.0995629	0.0985292	0.149137	0.229173	0.213357	0.157993	0.110322	0.118685	0.145405	0.109325	0.159298	0.196234	0.195739	0.121264	0.131043	0.204858	0.155973	0.0993234	0.19263	0.126637	0.173292	0.0708412	0.107751
CE 18:0	2.12206	2.10136	1.40772	1.92264	2.09491	1.61448	1.59112	0.942802	1.96387	2.00542	2.22476	1.31876	1.20009	1.71025	1.73697	1.44489	1.46511	1.44848	1.74998	1.82884	1.99112	1.46499	1.91003	0.851143	1.65877	1.55865	2.66816	1.52876	1.54327	1.57721	1.42652	1.55524	1.93723	1.73198	1.14483	1.81729	1.23516	2.05645	1.68647	2.04749	1.4781	1.85172	1.78368	1.27672	1.58609	1.83214	1.372	1.77639	1.69421
CE 18:1	5.25869	5.53705	4.29725	6.17953	6.23038	5.06683	5.47151	4.18884	6.58709	5.81404	6.61983	5.44898	5.17853	5.95682	5.7925	6.44917	5.87477	5.94032	4.89417	5.34255	5.59276	5.73668	5.07041	5.13217	5.77817	5.51326	5.26632	5.14935	5.69432	5.83037	5.42115	4.89672	5.71126	5.82418	3.66491	5.15776	4.82535	5.81543	5.52955	5.54275	5.41595	6.1695	5.21781	4.39746	6.1053	5.90671	5.02036	6.03036	5.09786
CE 18:2	19.9765	20.0337	15.8801	21.0726	23.5544	19.6198	18.3039	20.536	21.1766	21.7629	19.5709	18.0426	19.4946	20.1493	20.9535	20.9102	20.1941	20.3392	17.2753	16.6442	17.4897	21.7611	15.8261	15.4174	20.6778	19.5655	15.5576	21.9747	22.3914	15.4062	19.6058	18.4311	19.6298	19.1239	15.1908	18.6729	17.2709	16.4673	18.9342	19.8671	22.8271	16.576	18.0765	18.0584	20.8978	20.7144	19.6708	20.907	19.6265
CE 20:0	0.149308	0.171021	0.0784066	0.0676376	0.140438	0.0785127	0.0893373	0.0653573	0.0630628	0.0335523	0.200979	0.0713308	0.0712823	0.0561741	0.0554642	0.0659866	0.0531072	0.0895587	0.0982785	0.13243	0.0791885	0.0842898	0.159256	0.0699945	0.0706356	0.0684011	0.220636	0.0935879	0.0480578	0.116169	0.0531018	0.155597	0.0855615	0.0772522	0.0142486	0.0493032	0.0888875	0.163345	0.05875	0.0822047	0.0688987	0.0636398	0.086711	0.135239	0.0723923	0.132497	0.100906	0.0628494	0.114446
CE 20:1	0.103744	0.0555419	0.0394973	0.0719114	0.0656319	0.0789283	0.0556196	0.0171215	0.0696828	0.140439	0.0780925	0.0531853	0.0480867	0.0800756	0.0507839	0.0748372	0.0711867	0.0501947	0.0521836	0.0472402	0.0638537	0.0585241	0.0678042	0.0169628	0.0440789	0.0351865	0.165981	0.0644326	0.0483446	0.067604	0.0306777	0.0524207	0.113214	0.0664993	0.0194822	0.0578253	0.0451504	0.0755778	0.0485814	0.0446214	0.0277383	0.059152	0.0524186	0.0437284	0.0439461	0.0473175	0.0442037	0.100934	0.0420048
CE 20:2	0.040889	0.0368209	0.0241336	0.0406194	0.0411455	0.0259906	0.0311383	0.025317	0.0394621	0.0438534	0.031608	0.0336975	0.0349126	0.0351384	0.027561	0.0394566	0.0362439	0.0410543	0.0309676	0.0321098	0.035465	0.0436367	0.0303807	0.0176209	0.0319936	0.0309497	0.0367446	0.0413731	0.0278669	0.0393821	0.0237093	0.0322174	0.0413359	0.029718	0.0223589	0.0331437	0.0311446	0.0284001	0.0353393	0.0260596	0.0283583	0.0314205	0.036532	0.0282815	0.0290156	0.0294789	0.0293156	0.0303981	0.0330505
CE 20:3	0.834575	0.98539	1.1406	1.11532	0.842278	0.821759	0.744897	0.887101	1.11467	0.978625	1.53945	1.29784	1.11089	0.993513	1.20148	1.22131	0.9636	1.25442	0.969574	1.64689	0.946595	1.04131	1.11953	1.05813	1.16195	1.70932	1.48116	1.18729	0.972812	1.68006	1.2892	1.05527	0.845025	1.19863	0.601887	0.894542	1.2388	1.03919	1.27491	0.768454	0.839861	1.27515	1.25438	0.910688	1.38065	1.33718	0.817623	0.85964	1.51115
CE 20:4	12.9095	14.4685	12.502	16.0899	14.0065	16.326	12.5291	17.0309	15.4892	16.9005	18.9347	14.9639	13.536	13.8511	18.5755	12.9395	13.3136	13.746	17.8026	17.3711	13.2467	17.4964	13.1818	15.1917	16.2399	15.7281	15.1555	14.5428	16.4283	13.1706	16.5075	13.2852	13.938	14.5958	10.6311	16.9093	15.2448	14.0439	13.5912	13.0123	18.1713	13.3244	16.9204	11.5205	18.4848	15.243	15.7862	14.3426	17.3538
CE 22:2	0.0321029	0.0218741	0.0146925	0.0219896	0.0202428	0.0263588	0.0226026	0.0076875	0.0214449	0.027849	0.0144692	0.0150811	0.0189918	0.0254638	0.0154367	0.0278527	0.0285535	0.0154837	0.0153822	0.016472	0.0214919	0.0249947	0.0259393	0.00678554	0.0151224	0.0138977	0.0458325	0.0256732	0.0141557	0.0267863	0.010536	0.0222933	0.0459758	0.0216481	0.00775968	0.0216135	0.0143625	0.0202245	0.019819	0.0172226	0.0102879	0.0215695	0.0205081	0.0126724	0.0125362	0.0146042	0.0150684	0.0326671	0.0133563
CE 22:3	0.0134553	0.0154995	0.0106522	0.0239877	0.0103131	0.0121634	0.011438	0.00957083	0.0132571	0.0136085	0.0107331	0.0159241	0.0140302	0.0123664	0.00981806	0.0152979	0.0154286	0.0161884	0.013752	0.0106937	0.0124602	0.0180266	0.0127219	0.00665549	0.0105164	0.0112138	0.0156574	0.0112099	0.0149848	0.0119119	0.0132177	0.00994941	0.0182294	0.015508	0.00501411	0.0129997	0.0117095	0.00874319	0.0110066	0.0112596	0.0110109	0.0118743	0.0136364	0.00753046	0.0132484	0.00959707	0.0109046	0.0134147	0.0111959
CE 22:4	0.0422598	0.0448938	0.0517862	0.0447458	0.0360401	0.0660077	0.0485133	0.0414447	0.0574537	0.0529103	0.0474999	0.0646756	0.0463071	0.0420407	0.0458169	0.0646518	0.0520236	0.0444771	0.0554637	0.0609653	0.0342589	0.0578597	0.0534918	0.0392213	0.0483691	0.0540519	0.0778706	0.0520049	0.0484757	0.0642155	0.0417976	0.050305	0.0581251	0.05297	0.0202796	0.0595711	0.0496214	0.0383411	0.0454196	0.0305858	0.0407785	0.0492915	0.0818512	0.028911	0.0693628	0.0502309	0.0402773	0.0455288	0.0603413
CE 22:5	0.181907	0.227093	0.12501	0.343462	0.194564	0.197342	0.155069	0.161411	0.0525303	0.236689	0.236562	0.0891812	0.190168	0.0801391	0.200067	0.0474264	0.173792	0.325306	0.239149	0.185335	0.239692	0.0414326	0.139479	0.189487	0.0467814	0.240492	0.210343	0.199301	0.201829	0.126827	0.20608	0.150183	0.217699	0.0983853	0.155245	0.175627	0.215707	0.19767	0.219405	0.219936	0.229603	0.162212	0.224502	0.227383	0.214333	0.244086	0.202994	0.296045	0.0843283
CE 22:6	1.82878	1.70495	0.554648	2.74233	1.72838	2.05479	1.01548	0.917678	1.70108	2.74787	1.75472	2.16336	1.27919	2.03903	1.9113	1.5838	1.99619	2.60398	2.02937	1.03072	2.6513	1.64684	0.8216	1.67566	1.81938	1.57093	1.55045	1.27573	2.31249	0.548255	2.33392	0.879659	1.74094	2.71682	1.26382	1.17356	1.61707	1.1961	1.8543	1.60688	2.09828	1.41748	1.37176	1.53837	1.85652	1.3861	1.82308	3.56831	2.08753
CE 24:2	0.066089	0.0478499	0.0302803	0.0391249	0.0346913	0.0289153	0.0477957	0.0129241	0.0306756	0.029129	0.0219895	0.0312674	0.0364001	0.033519	0.0232103	0.0431734	0.0374942	0.0294436	0.0315003	0.0475545	0.0405832	0.0437075	0.0677648	0.0161224	0.03072	0.0290464	0.107968	0.0511022	0.0229776	0.0547326	0.0243544	0.0532486	0.0932206	0.0402835	0.00399564	0.0286549	0.0293139	0.0499704	0.0396648	0.0310506	0.0169447	0.0454708	0.0379045	0.0174738	0.0222708	0.0407239	0.0301488	0.0498121	0.0303232
CE 24:4	0.00568437	0.00633119	0.00506823	0.00387147	0.00458826	0.00607418	0.00606796	0.00655658	0.00478283	0.00458315	0.00487884	0.00445465	0.00433835	0.00446197	0.00445167	0.00548589	0.00526051	0.00508909	0.00553837	0.00632608	0.00415318	0.00650053	0.00524404	0.00491746	0.00529939	0.00495415	0.00922191	0.010311	0.00435364	0.00974555	0.00444549	0.00956726	0.00697662	0.00404331	0.00292346	0.00587195	0.00559138	0.00563994	0.00614429	0.00377393	0.00427409	0.00696504	0.00506111	0.00311778	0.00554142	0.0047815	0.0054957	0.005379	0.0047502
CE 24:5	0.0239066	0.0138191	0.00536826	0.0105052	0.0107427	0.00922815	0.00691286	0.0114752	0.00887854	0.00981071	0.0114168	0.0074113	0.00792595	0.00724781	0.00675855	0.0100624	0.0134784	0.00924349	0.0089551	0.00726702	0.0111879	0.00892986	0.00736846	0.00376831	0.00642851	0.00749016	0.0149015	0.0259108	0.00598945	0.00961745	0.0090752	0.0215301	0.0159423	0.0143597	0.00462394	0.00878405	0.00947009	0.00770762	0.00951066	0.00791835	0.00592079	0.00860924	0.00867663	0.0080438	0.00874552	0.00674783	0.0137168	0.0184347	0.00996475
CE 24:6	0.00271441	0.00305635	0.00175515	0.00262554	0.00247988	0.00152912	0.00140843	0.00323831	0.00277867	0.00227968	0.00186673	0.00375219	0.00142033	0.00165126	0.0025317	0.00348803	0.00354085	0.0043587	0.00326024	0.0032872	0.00277372	0.00261958	0.00200306	0.00245268	0.00272239	0.00272814	0.00243314	0.00273767	0.00183431	0.00147817	0.00343485	0.00297097	0.00240049	0.00346911	0.0020742	0.00223738	0.00406687	0.0019803	0.00261593	0.00286822	0.0026489	0.00195021	0.00259228	0.00212539	0.00378772	0.00283015	0.00361242	0.00230744	0.00340522
MG 16:0	0.0129717	0.0109646	0.0134127	0.00915593	0.0108548	0.012367	0.0112197	0.00808277	0.012165	0.0081703	0.0102075	0.0073522	0.0107583	0.00569171	0.00808131	0.0116555	0.0132973	0.0119065	0.0144061	0.0112559	0.0110852	0.00648858	0.0108129	0.00791228	0.0120127	0.0105561	0.0077857	0.0109326	0.00699758	0.012681	0.00637569	0.0107366	0.0125842	0.0102782	0.0130168	0.00689607	0.00794628	0.0086691	0.00854802	0.0131179	0.00739417	0.00838216	0.00911313	0.00999248	0.0163148	0.00866411	0.0109854	0.00864309	0.0143205
MG 16:1	0	0	0	0	0	0	0	0	0	0	0	0	0	0	0	0	0	0	0	0	0	0	0	0	0	0	0	0	0	0	0	0	0	0	0	0	0	0	0	0.00178052	0	0	0	0	0	0	0	0	0
MG 18:0	0.0160496	0.0147869	0.0224622	0.0165187	0.015899	0.0135898	0.0149379	0.00812671	0.0210041	0.0183784	0.0105553	0.152807	0.445578	0.0156656	0.0197307	0.0158979	0.0157546	0.0177621	0.0175012	0.0137394	0.011381	0.0172045	0.0114868	0.0112088	0.0144987	0.0132328	0.0115934	0.0166841	0.0173995	0.0137328	0.00831873	0.0202395	0.0170484	0.0121804	0.0226976	0.017252	0.0156003	0.0128001	0.0162705	0.0201828	0.0156702	0.01505	0.0151647	0.012912	0.0163371	0.0130144	0.016925	0.0139975	0.0189269
DG 28:0/14:0	0.00122766	0.00184897	0.0021172	0.0010848	0.00196552	0.00106565	0.00501414	0.00324234	0.00102555	0.00134751	0.000738457	0.00123178	0.00325779	0.00113319	0.00157393	0.00126229	0.00153824	0.0032792	0.00254957	0.00396616	0.00122301	0.00165187	0.00181833	0.00131431	0.00193002	0.00175954	0.00100651	0.00278765	0.00186128	0.00131302	0.00204952	0.00255813	0.0010344	0.00183265	0.0205481	0.00150238	0.00352854	0.00349312	0.0015133	0.00170749	0.00282232	0.00197159	0.00264053	0.00506837	0.00230721	0.0031226	0.00428626	0.00149584	0.00280701
DG 30:0/14:0	0.00255224	0.00488197	0.00503226	0.00165277	0.00356194	0.00127266	0.00776398	0.00971775	0.000762302	0.000828859	0.000897436	0.00281994	0.00690224	0.0013029	0.00284979	0.0013948	0.0010714	0.00913983	0.00537007	0.00908873	0.00181025	0.00156977	0.00338617	0.00431178	0.00336445	0.00440645	0.00113968	0.00464478	0.00181544	0.00178973	0.00462827	0.00529163	0.00104481	0.00225902	0.0427998	0.00158134	0.00693033	0.00687295	0.00250226	0.00229437	0.00522034	0.00267283	0.00313479	0.00986127	0.00400932	0.00442745	0.00721979	0.000658094	0.00404182
DG 30:1/14:0	0.000599602	0.00172889	0.00100464	0.000556908	0.000901472	0.00043289	0.0031346	0.00170387	0.000385665	0.000233376	0.000408841	0.00102683	0.00170452	0.000882374	0.00130896	0.00055824	0.000367585	0.00190068	0.00119545	0.0039814	0.00066012	0.000424452	0.000837074	0.00190903	0.00123328	0.00151456	0.000444746	0.00080896	0.00061118	0.000335509	0.00190979	0.00162541	0.00024747	0.000637702	0.0160734	0.000467953	0.00235059	0.00260264	0.000833608	0.00125758	0.00256923	0.00113804	0.00162838	0.00277923	0.00179749	0.00128249	0.00133107	0.000140746	0.000807525
DG 32:0/16:0	0.0188783	0.0291107	0.0322339	0.0130176	0.0227581	0.0271098	0.0344373	0.0520593	0.00808456	0.0144294	0.0114977	0.0192493	0.0268159	0.0110858	0.0215608	0.0122198	0.0104167	0.059045	0.0279052	0.0475485	0.0126469	0.0107121	0.0229855	0.0424445	0.0301775	0.0352706	0.0141514	0.0265736	0.0131183	0.020695	0.0355642	0.0425271	0.00838889	0.019942	0.362119	0.0125068	0.0427625	0.041142	0.0347828	0.0204049	0.0290042	0.0233172	0.0180176	0.0386737	0.0205085	0.0248466	0.0398174	0.00490575	0.0223263
DG 32:1/16:0	0.00437791	0.00964564	0.00694828	0.00341917	0.00415482	0.00582544	0.00949561	0.00616168	0.00305572	0.0030196	0.00245211	0.00823218	0.00660539	0.00633878	0.00805453	0.00577662	0.00331376	0.0132058	0.0059456	0.015516	0.0042697	0.00249108	0.00570011	0.0130051	0.00702758	0.0100264	0.00437763	0.0049895	0.00357588	0.00444676	0.0113339	0.0121745	0.00233506	0.00462561	0.0738219	0.00407438	0.0101881	0.0104236	0.0103518	0.00741456	0.00964722	0.00964296	0.00830969	0.00848903	0.00787286	0.00525734	0.00721014	0.000883396	0.00407707
DG 32:2/16:1	0.00235154	0.00563931	0.0032412	0.00268709	0.00212916	0.00285501	0.00614519	0.0020682	0.00245664	0.00170436	0.00114462	0.00680703	0.00359493	0.00554057	0.0050566	0.00386144	0.00147403	0.00457488	0.00312367	0.0098234	0.00301811	0.00140517	0.00219472	0.00890829	0.00502775	0.00555842	0.00281481	0.00220103	0.00262427	0.00187683	0.00681211	0.00624124	0.0014254	0.00195265	0.0483641	0.00310802	0.00651104	0.00829071	0.00603608	0.00560306	0.00687129	0.00769146	0.0094673	0.00508847	0.00655831	0.00309664	0.00332253	0.000330632	0.001974
DG 34:0/16:0	0.0114869	0.0237948	0.0179584	0.00827524	0.0144461	0.0100204	0.0196729	0.0750415	0.00464172	0.00380115	0.00846875	0.0135964	0.0234786	0.00501363	0.014117	0.00559679	0.00515809	0.0338851	0.0188953	0.0263324	0.00775489	0.00876764	0.0132273	0.0564616	0.0167772	0.0210448	0.0051254	0.0126736	0.00567482	0.0123465	0.0208236	0.0226924	0.00307525	0.0134041	0.122357	0.00471819	0.0280131	0.0173933	0.0140668	0.0113151	0.0171004	0.00832993	0.0113279	0.0250017	0.0123765	0.0162756	0.02898	0.00240968	0.0162566
DG 34:1/16:0	0.0789927	0.112685	0.101439	0.0474593	0.0863445	0.113412	0.138269	0.152766	0.0430926	0.0557139	0.112049	0.0642978	0.0654009	0.0591061	0.108422	0.0441964	0.0356967	0.168303	0.0960839	0.128378	0.062949	0.05183	0.0862631	0.192619	0.0794869	0.122281	0.0877375	0.0674059	0.0461372	0.075346	0.111587	0.131913	0.0300247	0.0727256	0.934055	0.0538103	0.133773	0.144711	0.135555	0.0990995	0.0979976	0.0989353	0.0805493	0.118421	0.0667528	0.102294	0.106471	0.0321046	0.0837155
DG 34:2/16:0	0.0601858	0.0743832	0.0778859	0.0509435	0.0601505	0.0811132	0.096548	0.130584	0.0336029	0.0501638	0.0528474	0.0333279	0.0335252	0.0365101	0.0670011	0.03199	0.0211803	0.102946	0.0629955	0.0871819	0.0409925	0.0420952	0.100026	0.0697059	0.0536982	0.0922088	0.0659426	0.0531889	0.0279459	0.0661	0.0671444	0.0961449	0.0299892	0.0616419	0.475291	0.0392004	0.0886808	0.0928863	0.0639588	0.0820936	0.0626697	0.081152	0.0607271	0.0711814	0.0396614	0.0614882	0.0649869	0.0204287	0.0473617
DG 34:2/16:1	0.0351	0.0624944	0.0409829	0.0242854	0.0267229	0.0376878	0.0581964	0.0274392	0.0260529	0.0192256	0.0340882	0.0417227	0.0312683	0.0468983	0.0529406	0.029745	0.017099	0.0525403	0.0411251	0.0636631	0.0366971	0.0197689	0.031762	0.0847296	0.0426535	0.0456767	0.0435882	0.0216512	0.0236383	0.0242618	0.0502873	0.0540747	0.0163959	0.0278314	0.342801	0.031096	0.0565249	0.0676884	0.0589399	0.0490812	0.0520883	0.0583996	0.0606486	0.0462144	0.0392302	0.0349914	0.0357048	0.00985288	0.0243464
DG 36:0/18:0	0.00885755	0.017682	0.0120283	0.00613689	0.00825296	0.00605227	0.0172025	0.106254	0.00468173	0.00309979	0.00912413	0.00931047	0.0144089	0.00422621	0.0120494	0.00465434	0.00463435	0.0202142	0.0123508	0.0118396	0.00694146	0.00808243	0.0119951	0.0591363	0.011508	0.0142104	0.00370004	0.00871273	0.00408243	0.00931544	0.0115639	0.0121808	0.00324552	0.0130706	0.0762233	0.00426715	0.0186151	0.00931689	0.005974	0.0083334	0.0136997	0.00492107	0.00827704	0.0160695	0.00749531	0.0101753	0.0213795	0.003476	0.0111518
DG 36:1/18:0	0.0662843	0.120528	0.071114	0.0388413	0.0736088	0.0712086	0.11051	0.215054	0.0390152	0.0348942	0.16359	0.0474119	0.0670395	0.0464332	0.0880469	0.0281553	0.022582	0.10437	0.0860535	0.0861087	0.0508221	0.0489118	0.0727104	0.305991	0.0607846	0.0876982	0.0724423	0.0422774	0.035305	0.0562986	0.0796761	0.0910618	0.0215381	0.0617254	0.500793	0.0377946	0.106235	0.0940339	0.0743417	0.0801073	0.0889348	0.0593377	0.0553988	0.086074	0.0491268	0.0841927	0.067543	0.0294001	0.0690412
DG 36:2/18:0	0.0334749	0.0557765	0.0450567	0.0308913	0.0379229	0.0354539	0.0621407	0.0946333	0.0232202	0.0237118	0.0484991	0.0163555	0.0215902	0.0214252	0.0339116	0.014898	0.0132694	0.0544033	0.0447648	0.0380416	0.0310957	0.0290957	0.0492669	0.0635778	0.0295802	0.0492871	0.0379752	0.0274124	0.01613	0.0370398	0.0440913	0.0480123	0.0157483	0.039748	0.264161	0.023112	0.0503189	0.0442457	0.0319446	0.0447808	0.0388179	0.0374111	0.0299007	0.0364748	0.0212913	0.039007	0.0341551	0.0168127	0.028136
DG 36:2/18:1	0.467782	0.712166	0.431786	0.250086	0.407886	0.623369	0.765237	0.43974	0.29667	0.2872	1.13555	0.205208	0.30711	0.375137	0.572535	0.180826	0.136527	0.49576	0.52179	0.449338	0.406941	0.32389	0.469548	1.04658	0.409493	0.45455	0.656505	0.234486	0.251904	0.371175	0.408143	0.510028	0.187465	0.406342	3.26414	0.356988	0.594666	0.66705	0.637177	0.567991	0.466482	0.532745	0.484847	0.508748	0.290619	0.574687	0.428404	0.262867	0.413708
DG 36:3/18:1	0.346146	0.408015	0.332641	0.213277	0.267664	0.348677	0.506578	0.338802	0.21828	0.213593	0.563464	0.115657	0.148522	0.208579	0.299522	0.130115	0.0810277	0.316923	0.326927	0.282433	0.25	0.258487	0.481376	0.321641	0.249752	0.309893	0.4149	0.178917	0.124785	0.272015	0.251313	0.366164	0.156608	0.317977	1.70348	0.242347	0.372504	0.373715	0.277913	0.379209	0.249123	0.373044	0.27283	0.307017	0.167621	0.360257	0.244732	0.160817	0.253574
DG 36:4/18:0	0.000482558	0.000732904	0.00051657	0.000496864	0.000385034	0.000449196	0.000960917	0.000569424	0.000309549	0.000450671	0.00056939	0.000189994	0.000198066	0.000212351	0.00034054	0.000235131	8.86894e-05	0.000350202	0.000404785	0.000390669	0.000347137	0.000487051	0.000679255	0.00048237	0.000273734	0.000521194	0.00052776	0.00027128	0.000283301	0.000511171	0.000255856	0.000462934	0.000280467	0.000446891	0.00210988	0.000352279	0.000524125	0.000691805	0.000299423	0.00074488	0.00040841	0.000602849	0.000416627	0.000361001	0.000265566	0.000625087	0.000541302	0.000199172	0.000333604
DG 38:1/18:0	0.00106711	0.00151093	0.000907668	0.000787132	0.000972605	0.00158335	0.00147126	0.00239031	0.000878091	0.000590916	0.00299363	0.000941738	0.00157382	0.000920216	0.00145472	0.000636536	0.000665315	0.0013142	0.00126457	0.00105076	0.000948562	0.000749843	0.00114951	0.00379351	0.00114211	0.00104351	0.00106317	0.000621924	0.000735189	0.000807375	0.00107952	0.00152882	0.000626583	0.00113722	0.00476804	0.000822686	0.00145627	0.00142997	0.000791985	0.000994311	0.00107406	0.000742222	0.000775288	0.00166131	0.000762139	0.00112158	0.000920129	0.000672002	0.00106621
DG 38:2/18:0	0.000871998	0.00116103	0.000816985	0.000715114	0.000781158	0.000681703	0.00113573	0.00107475	0.00072123	0.000501183	0.000998262	0.000526524	0.000857093	0.00066133	0.00103053	0.000429043	0.000353739	0.0011347	0.00073208	0.000767709	0.00073297	0.000662708	0.00120988	0.00217104	0.000868482	0.000975928	0.000871799	0.000587176	0.000445255	0.000793634	0.00103868	0.00121832	0.000446805	0.000850553	0.00488444	0.000588859	0.0010026	0.000886423	0.000824153	0.000785465	0.000858051	0.000536055	0.000879222	0.000833448	0.000703445	0.000728435	0.000852387	0.000458432	0.000779199
DG 38:2/18:1	0.00632458	0.0070744	0.00507347	0.00289545	0.00489382	0.00581439	0.00853169	0.00758978	0.00394014	0.00261418	0.0191282	0.00346258	0.00545715	0.00449346	0.00505957	0.0025996	0.00231458	0.00699081	0.00580608	0.00437458	0.00480878	0.00280133	0.00582638	0.0183869	0.00442288	0.00433757	0.00539764	0.00228267	0.00287771	0.0040907	0.0043678	0.00590179	0.0016577	0.00580755	0.0221503	0.00307181	0.00766053	0.00752072	0.0054036	0.00452002	0.0045831	0.00373285	0.0042684	0.00745592	0.003306	0.0061788	0.00373801	0.00283148	0.00465677
DG 38:3/18:0	0.00135189	0.0016007	0.00184611	0.00160531	0.00142275	0.00124787	0.00193456	0.00223465	0.0013943	0.00138029	0.00194547	0.00155896	0.00188532	0.00154063	0.00158872	0.00130199	0.000884399	0.00230918	0.00196966	0.00210402	0.00147075	0.00156599	0.00206179	0.00370156	0.00184593	0.00234815	0.0019354	0.00115548	0.00100318	0.00171305	0.00182398	0.00243495	0.000735734	0.00187449	0.00584056	0.00133962	0.0018231	0.00179324	0.00139919	0.00141003	0.00154476	0.00170205	0.00153463	0.00134948	0.00137455	0.00170086	0.00162354	0.000989713	0.0015427
DG 38:3/18:1	0.00471756	0.0053359	0.00461262	0.00366812	0.00347597	0.00326226	0.00659754	0.00324523	0.00365692	0.00261679	0.00619388	0.0023768	0.00318794	0.0036783	0.00349046	0.00229086	0.00184386	0.00484612	0.00411794	0.00365105	0.00391852	0.00322835	0.00658679	0.00869971	0.00387728	0.00431103	0.00593901	0.00239849	0.0020018	0.00351513	0.00333085	0.00569808	0.00193867	0.00435005	0.0209895	0.00261427	0.00455611	0.00475918	0.00397319	0.00334728	0.00352923	0.00260903	0.0037343	0.00443944	0.00325502	0.00388723	0.0039187	0.00203014	0.00411835
DG 38:4/18:0	0.00167475	0.00237999	0.0028244	0.00225583	0.00153818	0.00218096	0.00258712	0.00367457	0.00168975	0.00143588	0.00258868	0.00170841	0.00185274	0.00163546	0.00198731	0.00123572	0.00088973	0.00177584	0.00250896	0.00238873	0.00214916	0.00217363	0.00237232	0.0046375	0.00170779	0.0024329	0.00207731	0.00136916	0.00145599	0.00199987	0.0025594	0.00270821	0.000957258	0.00239738	0.00644067	0.00155206	0.0025902	0.00180192	0.00112271	0.00190962	0.00226967	0.00245836	0.0018794	0.00107299	0.00279147	0.00153377	0.00248692	0.00118366	0.00227574
DG 38:4/18:1	0.00645791	0.0090494	0.00881948	0.00635077	0.0047433	0.00559553	0.00997182	0.00729484	0.00552051	0.00322121	0.0112203	0.00414643	0.00502778	0.00693168	0.00708504	0.00497737	0.00261555	0.00641675	0.00787956	0.00985334	0.00683293	0.00748904	0.00913806	0.018338	0.00680576	0.0081455	0.0123534	0.00421395	0.00353464	0.00694428	0.00795139	0.0106709	0.00281995	0.00722471	0.0247637	0.00502546	0.0101828	0.0112403	0.00603827	0.00637861	0.00671027	0.00844231	0.00664913	0.00512283	0.00867989	0.00941762	0.00824932	0.00261321	0.00809974
DG 40:4/18:0	0.000227095	0.000350043	0.000362542	0.000322055	0.000278226	0.000354087	0.000371274	0.000465253	0.000244535	0.000173104	0.000313712	0.000336428	0.000303502	0.000202659	0.00033523	0.000226329	3.35291e-05	0.000295434	0.000379028	0.000397247	0.000275981	0.000187195	0.000421329	0.000619629	0.000293275	0.000346262	0.000369299	0.000166939	0.000125139	0.000235196	0.000389487	0.000392007	6.48494e-05	0.000159854	0.00145805	0.000210364	0.000370279	0.000399027	0.000175125	0.00024504	0.00038334	0.000201586	0.000296812	0.000170887	0.000246343	0.000282704	0.000216077	6.98566e-05	0.000323737
DG 40:4/18:1	0.000155632	0.000358954	0.000330966	0.000206862	0.000162551	0.000233537	0.000397465	0.000230851	0.000195172	0.000152798	0.000438522	0.000218001	0.000143297	0.000283754	0.000191953	0.000169612	0.000116876	0.000419516	0.000349343	0.00026441	0.000193335	0.000286427	0.000352409	0.00117527	0.000282788	0.00026788	0.000436196	0.000152106	0.000146342	0.000206825	0.000308383	0.000304172	7.19184e-05	0.000264237	0.000607949	0.000163801	0.000340856	0.000337414	0.000168874	0.000147979	0.000269885	0.00016013	0.000297105	0.000136049	0.000480698	0.000222688	0.000375143	6.24988e-05	0.000318685
DG 40:5/18:0	0.000613346	0.000572004	0.000476586	0.000650731	0.000504325	0.000477159	0.000576088	0.000620517	0.000281535	0.00039685	0.000610423	0.000344408	0.000303042	0.000398714	0.000369168	0.000286619	0.000163467	0.000681826	0.000660153	0.000559983	0.000368772	0.000524883	0.000541914	0.000802545	0.000445306	0.000450832	0.000667656	0.000205441	0.000218737	0.000327886	0.000636269	0.000805211	0.000243044	0.000733211	0.0025324	0.000311988	0.000537391	0.000769926	0.000386552	0.000696318	0.000597253	0.000611232	0.000404544	0.000304778	0.000471293	0.000519333	0.000839255	0.000287509	0.000424708
DG 40:5/18:1	0.00120964	0.00185191	0.00239448	0.00149886	0.00116094	0.00184378	0.00280734	0.0018449	0.00123794	0.000862503	0.00217944	0.00120639	0.00124592	0.00119929	0.00169153	0.000958934	0.000399106	0.001402	0.00186249	0.00302898	0.0012237	0.00163809	0.00293428	0.00364118	0.00138538	0.00203217	0.00311694	0.000740098	0.000507819	0.00123761	0.00184052	0.00246113	0.000475415	0.00164607	0.00938071	0.00138192	0.00232266	0.00270669	0.00106219	0.001381	0.00222883	0.00190037	0.0024312	0.000883243	0.00236986	0.00188217	0.00172948	0.000297575	0.00190295
DG 40:6/18:0	0.00133267	0.000739991	0.000287266	0.000837908	0.000630803	0.000429442	0.00107734	0.000914611	0.000335885	0.000528177	0.000761097	0.000354186	0.000237197	0.000335312	0.000437603	0.00036447	0.000287252	0.00106123	0.000785786	0.000353871	0.000802063	0.000527054	0.000412988	0.00133068	0.000227928	0.000558193	0.000449753	0.000223534	0.000419987	0.000306788	0.00158641	0.00116464	0.000207571	0.000970327	0.0026273	0.000313077	0.000516048	0.000726804	0.000550095	0.000876703	0.000660506	0.000813581	0.000309505	0.000407165	0.000500815	0.000398639	0.000851758	0.000538306	0.00050977
DG 40:6/18:1	0.00533185	0.00488584	0.00378477	0.00441186	0.00332699	0.00392402	0.00504643	0.003085	0.00221282	0.00231049	0.00605873	0.0022405	0.00223431	0.00317012	0.00366112	0.00223577	0.000987151	0.00343548	0.00562942	0.00435775	0.00565584	0.00441646	0.00436532	0.00558059	0.00250283	0.00358275	0.00786994	0.00150418	0.0018354	0.00215919	0.0045291	0.00647154	0.00171671	0.00503132	0.0178126	0.00319955	0.00475582	0.00704761	0.00352685	0.00649868	0.00434299	0.0058362	0.0039745	0.0026576	0.00351548	0.00386604	0.00628736	0.00216942	0.00330932
TG 48:0/16:0	0.069014	0.183471	0.216015	0.0380286	0.119385	0.0660709	0.175172	0.816931	0.0163858	0.0179697	0.0641082	0.1216	0.18573	0.0217608	0.0852033	0.0461651	0.0531118	0.377802	0.21554	0.392177	0.0309662	0.0501324	0.0604745	0.523341	0.113198	0.213024	0.0168442	0.217147	0.0708424	0.118113	0.211989	0.260741	0.0181753	0.0403178	0.728308	0.0270572	0.264983	0.157956	0.116057	0.0562123	0.206818	0.052014	0.056834	0.327452	0.110784	0.157692	0.394994	0.00528595	0.134423
TG 48:1/16:0	0.0454936	0.154773	0.123018	0.021195	0.0905183	0.0250876	0.131642	0.479843	0.0159478	0.0120873	0.0453757	0.101131	0.142214	0.0325508	0.0824924	0.0311786	0.0327326	0.275413	0.130226	0.308695	0.0321025	0.0376957	0.0574741	0.39332	0.073697	0.131583	0.0242619	0.117169	0.0490612	0.0617518	0.160706	0.153318	0.0132499	0.0342488	0.598947	0.0200659	0.158871	0.157948	0.0788049	0.0427225	0.157856	0.051222	0.0584606	0.255159	0.0772056	0.108798	0.191241	0.00732502	0.0663389
TG 50:0/16:0	0.316076	0.641909	0.705305	0.142317	0.456624	0.206655	0.561777	2.18812	0.0824054	0.0475581	0.233287	0.497287	0.680023	0.106746	0.301089	0.189445	0.197668	1.05858	0.714395	1.04083	0.155382	0.228058	0.258927	1.87653	0.329185	0.678564	0.0845291	0.594357	0.214629	0.450873	0.702965	0.764422	0.0694837	0.237306	1.18651	0.0976358	0.864044	0.498361	0.387188	0.181032	0.578065	0.190631	0.231967	0.914773	0.320046	0.539147	1.15767	0.0229889	0.428578
TG 50:1/16:1	0.00671458	0.0236276	0.0158967	0.00352843	0.0122975	0.00352251	0.0110939	0.0733757	0.00240093	0.00174846	0.00553361	0.0174066	0.0156938	0.00416348	0.0115969	0.00508329	0.00429416	0.0367254	0.018277	0.0365054	0.00365389	0.00499186	0.00611049	0.0923973	0.00995422	0.0231086	0.0023698	0.0147552	0.00602651	0.0102204	0.0307525	0.0253968	0.00143694	0.00557221	0.0835561	0.0022455	0.0232337	0.0128697	0.00901745	0.00640625	0.0250422	0.00634916	0.00764977	0.0215592	0.00975712	0.0137333	0.0244746	0.000571142	0.00987528
TG 50:2/16:1	0.0849255	0.223875	0.157408	0.0461344	0.105159	0.0800081	0.139595	0.298045	0.045707	0.0332896	0.105931	0.16985	0.137493	0.0904412	0.149914	0.0687616	0.0680415	0.273619	0.162765	0.313345	0.0747928	0.0584256	0.0811185	0.699208	0.122767	0.177595	0.0734849	0.116392	0.0692158	0.121053	0.215791	0.215059	0.0295141	0.0569994	0.731544	0.0563505	0.214307	0.21	0.177473	0.0903248	0.185962	0.12422	0.134723	0.261626	0.100335	0.14468	0.187449	0.0129435	0.0828698
TG 50:3/16:1	0.267286	0.646944	0.52338	0.155144	0.307113	0.242547	0.398519	0.770875	0.175676	0.102415	0.266568	0.553763	0.394218	0.337079	0.45376	0.251589	0.249675	0.68901	0.460739	0.806941	0.251821	0.187462	0.259403	1.71891	0.390478	0.483035	0.255588	0.359146	0.210715	0.3195	0.554751	0.57293	0.130536	0.172046	1.60347	0.20902	0.649344	0.512379	0.528067	0.264144	0.443956	0.323963	0.455745	0.799422	0.299373	0.407433	0.489416	0.0385699	0.244597
TG 52:0/18:0	0.368677	0.710376	0.758474	0.124607	0.58267	0.131799	0.636508	4.2611	0.0963437	0.0291632	0.389815	0.500118	0.891629	0.0892681	0.326918	0.117932	0.109575	1.28546	0.802018	1.06118	0.171894	0.363608	0.303459	2.83359	0.331024	0.555251	0.0871321	0.639572	0.149121	0.618619	0.619568	0.732103	0.0472997	0.209149	0.714976	0.0737292	1.09611	0.490438	0.259728	0.169711	0.56634	0.124154	0.18705	1.02088	0.282356	0.685986	1.4028	0.0283437	0.620002
TG 52:1/18:0	0.698229	1.43601	1.26982	0.307402	0.995568	0.542897	0.95119	4.27369	0.279015	0.178183	1.35238	0.888173	1.03437	0.325149	0.923937	0.372653	0.330072	1.75109	1.19445	1.69044	0.450614	0.671132	0.722472	4.23411	0.712329	1.24796	0.401969	0.853414	0.404675	0.930352	1.27501	1.38403	0.178094	0.49198	2.50133	0.261197	1.39522	1.01953	0.671502	0.494574	1.16413	0.51316	0.475147	1.58443	0.555957	1.09758	1.46627	0.143986	0.916642
TG 52:2/18:0	0.140169	0.284955	0.245371	0.0788432	0.22161	0.112008	0.211186	1.2877	0.0766547	0.05588	0.299601	0.110853	0.140075	0.0730738	0.163626	0.0525814	0.0559969	0.345347	0.267819	0.30778	0.095452	0.128576	0.151127	0.776982	0.146273	0.261448	0.0887799	0.176929	0.0809332	0.2371	0.276188	0.311852	0.0459736	0.0974619	0.904579	0.0666621	0.274937	0.222864	0.143616	0.130335	0.248205	0.131484	0.115237	0.277294	0.0913681	0.216537	0.275517	0.0304302	0.152226
TG 52:3/18:1	0.751412	1.25675	1.06789	0.369852	0.908943	0.630061	0.971373	2.78149	0.38661	0.341341	1.7006	0.461196	0.581606	0.426959	0.813717	0.274877	0.303498	1.32744	1.16797	1.21881	0.521612	0.626252	0.818118	3.05533	0.658465	1.01134	0.615934	0.722625	0.39436	1.0098	0.940327	1.17578	0.258866	0.48347	3.66849	0.403498	1.17419	1.09044	0.834583	0.603602	0.904532	0.704817	0.596401	1.34585	0.410374	1.08709	1.08975	0.199983	0.703062
TG 52:4/18:1	0.311472	0.578399	0.398314	0.147662	0.391085	0.207932	0.408187	0.840713	0.187642	0.121112	0.760798	0.192973	0.268392	0.21001	0.318745	0.129597	0.14507	0.452829	0.450945	0.414535	0.242476	0.257501	0.255548	1.18724	0.278509	0.371926	0.272591	0.291228	0.181131	0.342459	0.286419	0.423147	0.134595	0.190933	1.02051	0.183115	0.458812	0.394209	0.316293	0.234836	0.29865	0.195616	0.250568	0.575345	0.156768	0.506713	0.376371	0.081596	0.293178
TG 52:5/18:1	0.0607724	0.156097	0.0977812	0.0323333	0.0770895	0.0325763	0.0861808	0.161802	0.0399055	0.0207048	0.165219	0.0475054	0.0581342	0.0429915	0.06771	0.0279102	0.0302092	0.0910897	0.106704	0.101656	0.0556458	0.0600079	0.0525142	0.273336	0.0558852	0.0845597	0.0623917	0.0675301	0.0429542	0.0658945	0.0576187	0.0935447	0.0302029	0.0405709	0.146543	0.0366651	0.109165	0.0828861	0.0560608	0.0550289	0.0694956	0.0431194	0.0483208	0.128438	0.0380104	0.12514	0.0786853	0.0173166	0.0596635
TG 52:5/20:4	0.0160054	0.0540561	0.0672695	0.014587	0.022981	0.0167444	0.0450623	0.122524	0.0169435	0.00556255	0.0320749	0.0724543	0.0430823	0.0209561	0.0296534	0.0186345	0.0190683	0.0570757	0.0483823	0.129405	0.0152743	0.022665	0.0320793	0.199543	0.0318863	0.0595432	0.0192372	0.0307225	0.0159039	0.0321547	0.0571909	0.0565402	0.00724302	0.0164719	0.0738095	0.0148255	0.0528693	0.0459888	0.0168516	0.0186178	0.0643298	0.0387521	0.029072	0.0399345	0.0500648	0.0396397	0.0456369	0.00382827	0.0267882
TG 54:0/18:0	0.115461	0.215331	0.242643	0.0359343	0.217625	0.0328741	0.261297	5.25398	0.0384935	0.00610128	0.266731	0.138549	0.319862	0.023614	0.110378	0.0276958	0.0235004	0.469376	0.307558	0.278469	0.0584575	0.189762	0.102388	1.4452	0.0986358	0.136957	0.0276196	0.226631	0.0392947	0.251746	0.181624	0.229298	0.0159599	0.0595131	0.147474	0.0224388	0.429797	0.166798	0.051138	0.05792	0.136207	0.0297918	0.046343	0.421183	0.0765758	0.216572	0.623381	0.0117472	0.210707
TG 54:1/18:0	0.554355	1.00696	0.911828	0.201293	0.926828	0.232265	0.828505	8.41377	0.224403	0.0594547	1.52809	0.549052	0.92477	0.170929	0.674751	0.154607	0.132755	1.46317	1.15758	1.03579	0.350184	0.781036	0.482242	4.46367	0.458387	0.677764	0.227513	0.685323	0.240024	0.849603	0.799922	0.86983	0.0952868	0.324352	0.865901	0.128142	1.22452	0.652673	0.32722	0.357242	0.630928	0.205445	0.2216	1.3442	0.368332	0.930563	1.32943	0.107742	0.960295
TG 54:2/18:0	0.734556	1.09927	0.96916	0.302575	0.988674	0.459025	0.842005	5.53155	0.42845	0.190317	2.969	0.424748	0.749172	0.311268	0.755243	0.202866	0.208211	1.04709	1.28671	0.848166	0.525029	0.812228	0.563414	3.62158	0.57148	0.707753	0.445772	0.592216	0.379198	0.960518	0.722375	0.872261	0.243964	0.437133	1.63362	0.300705	1.01275	0.753434	0.518377	0.501527	0.599643	0.380228	0.370657	1.28565	0.34362	0.967225	0.893401	0.328557	0.984431
TG 54:3/18:0	0.173506	0.25484	0.244007	0.0895553	0.267743	0.0914876	0.212596	1.50761	0.11072	0.0598347	0.55114	0.0699748	0.141353	0.0645126	0.141985	0.0474449	0.0483421	0.234013	0.314119	0.203762	0.114561	0.176604	0.147556	0.704101	0.147304	0.190595	0.0939018	0.158699	0.0857855	0.290771	0.177454	0.214127	0.0739509	0.111215	0.629161	0.074831	0.222465	0.19266	0.123313	0.144368	0.146104	0.102036	0.0861851	0.258441	0.0705885	0.228745	0.214652	0.0714491	0.201645
TG 54:4/18:1	0.446365	0.573433	0.539134	0.191521	0.518787	0.276682	0.521935	1.83031	0.304791	0.185018	1.60901	0.146216	0.335612	0.191561	0.34861	0.126449	0.144222	0.474819	0.680735	0.441677	0.309138	0.438436	0.400065	1.70634	0.353302	0.413553	0.306748	0.306936	0.228459	0.683948	0.328526	0.486632	0.209165	0.281802	1.29137	0.209157	0.529048	0.471269	0.343342	0.327938	0.305856	0.238822	0.245071	0.66473	0.16211	0.586279	0.44894	0.270687	0.499795
TG 54:4/20:4	0.00867952	0.0178465	0.0227287	0.00826301	0.0118182	0.00758887	0.0128084	0.0718306	0.0054247	0.00348048	0.0178526	0.0185882	0.012569	0.00464565	0.0104772	0.00591937	0.00667389	0.0215143	0.0236521	0.0307885	0.00676367	0.0109939	0.0114391	0.0657579	0.0105068	0.0234777	0.00640547	0.010901	0.00608289	0.0165067	0.0250328	0.023244	0.00264067	0.00911146	0.0423131	0.00503709	0.0192103	0.0152634	0.00659879	0.00833134	0.0226352	0.0124162	0.00850613	0.0116718	0.0138388	0.0140403	0.0234294	0.0022971	0.0150095
TG 54:5/18:1	0.348322	0.501605	0.487752	0.181325	0.456606	0.222103	0.433345	1.36759	0.279603	0.151638	1.39439	0.132196	0.243002	0.153704	0.280693	0.121777	0.14613	0.374986	0.458874	0.328849	0.243612	0.331834	0.388915	1.09269	0.28444	0.384627	0.255235	0.307445	0.223875	0.685598	0.233505	0.391841	0.218634	0.269782	0.757185	0.172861	0.398269	0.487626	0.261861	0.275276	0.225286	0.180033	0.173197	0.517254	0.129816	0.517377	0.354811	0.135652	0.378648
TG 54:5/20:4	0.0491585	0.101663	0.135727	0.0398765	0.0546515	0.0495936	0.0810886	0.2604	0.0361326	0.0213547	0.128461	0.0906955	0.0603848	0.0312353	0.0636939	0.0345407	0.0333025	0.109605	0.0995262	0.183331	0.0397367	0.0674811	0.0748665	0.375557	0.0585061	0.121896	0.0481962	0.0564238	0.0355822	0.106698	0.12298	0.136112	0.0149346	0.0483033	0.199219	0.0302978	0.101472	0.0903593	0.0402594	0.0496675	0.130001	0.0975416	0.0481774	0.0612758	0.0757545	0.0870394	0.10775	0.0148426	0.0791126
TG 54:6/18:1	0.167414	0.309881	0.217248	0.0771706	0.241209	0.0812886	0.22491	0.53028	0.11679	0.0493054	0.634739	0.0701449	0.0995397	0.0668545	0.125081	0.0563075	0.0710285	0.202241	0.19554	0.172125	0.124537	0.162941	0.132844	0.438444	0.116437	0.208015	0.124677	0.156191	0.111737	0.392899	0.0873502	0.200452	0.0930007	0.113366	0.286352	0.0784854	0.192189	0.291789	0.100411	0.133124	0.116755	0.0816193	0.0792418	0.241496	0.0611615	0.291781	0.170165	0.0699561	0.155322
TG 54:6/20:4	0.0668979	0.133677	0.236161	0.0698279	0.0795749	0.0878189	0.111078	0.378859	0.0675781	0.0362502	0.156536	0.150963	0.0916278	0.0509204	0.0977727	0.0530129	0.0583247	0.156041	0.133933	0.239381	0.057206	0.113573	0.129563	0.424145	0.0852079	0.19252	0.0759137	0.101553	0.0507203	0.155171	0.169027	0.175638	0.0291116	0.0691916	0.206775	0.0540477	0.143062	0.105427	0.0514901	0.0747017	0.160614	0.122289	0.0792028	0.0785516	0.109931	0.117337	0.14775	0.0207472	0.113741
TG 54:7/18:1	0.034078	0.0681926	0.0332844	0.0155708	0.0385955	0.00776875	0.0374991	0.0809182	0.0155336	0.00638059	0.111427	0.0155259	0.0167299	0.0122805	0.0192617	0.00983512	0.0114863	0.0407897	0.0523637	0.0313359	0.027771	0.028384	0.0141252	0.0963689	0.0154619	0.0340709	0.0194652	0.0239364	0.0223202	0.0646461	0.0233864	0.0429013	0.0125437	0.0190731	0.0373351	0.00993259	0.0321993	0.0711512	0.0127713	0.0296124	0.0279348	0.0277668	0.00932277	0.0394974	0.0124089	0.0512133	0.0362288	0.0113778	0.0197838
TG 54:7/20:4	0.0303535	0.0565703	0.0905794	0.0299957	0.025359	0.0251079	0.0367538	0.103123	0.0320411	0.0133336	0.0584314	0.0801121	0.0399831	0.0262654	0.0414838	0.0225271	0.0279654	0.0607951	0.0554015	0.096209	0.0292316	0.0462783	0.0407741	0.172225	0.0349053	0.0678573	0.0353194	0.035533	0.0202824	0.0563314	0.0512188	0.0683393	0.013718	0.0290263	0.0511177	0.0224645	0.0611696	0.0419144	0.0168309	0.0315417	0.0508871	0.0495109	0.0324933	0.0294623	0.046531	0.0452213	0.0579563	0.00961643	0.0419935
TG 56:3/18:1	0.0947912	0.104106	0.0960555	0.0290988	0.0979449	0.0616248	0.0949511	0.378023	0.0676662	0.0224619	0.91019	0.0442747	0.0940616	0.0521368	0.0726128	0.0321679	0.03209	0.0854235	0.135958	0.0790916	0.0778577	0.055176	0.0629222	0.432166	0.0689785	0.0666067	0.0620636	0.0454044	0.0507015	0.0998843	0.0503104	0.0998336	0.0368615	0.0568811	0.131868	0.0432406	0.0806626	0.0905826	0.0755895	0.0453078	0.0484155	0.0389373	0.0374203	0.205527	0.0283266	0.100421	0.0679674	0.0450652	0.100077
TG 56:4/18:1	0.0339242	0.0385886	0.0474624	0.0184847	0.0412021	0.0193745	0.0381565	0.114473	0.0269303	0.0120072	0.0988599	0.0193411	0.0364214	0.0194542	0.0269976	0.0147586	0.0134194	0.0348709	0.0567491	0.0413381	0.0277457	0.0280908	0.0305941	0.148996	0.0316739	0.0346716	0.0266262	0.0239898	0.0163262	0.0455041	0.0311062	0.0422309	0.0162059	0.0262988	0.0666878	0.0193306	0.0377137	0.0363111	0.0254411	0.0178786	0.0240846	0.0194013	0.0192487	0.0437572	0.0174278	0.0393091	0.036073	0.0145794	0.0451925
TG 56:4/20:4	0.00967813	0.0172432	0.0193822	0.0101611	0.0151778	0.00734949	0.0099253	0.0503462	0.00462785	0.00312715	0.0153336	0.0135135	0.0127905	0.00455226	0.00939612	0.00483476	0.00475679	0.0140912	0.0313511	0.0172336	0.0099766	0.0130591	0.0112932	0.0501884	0.00874562	0.015472	0.00794304	0.00727128	0.00481946	0.0130232	0.0251326	0.0189568	0.00348508	0.0102172	0.0301414	0.00611948	0.0170013	0.0128281	0.00579923	0.00674116	0.0100914	0.00762519	0.00729219	0.00888527	0.0100552	0.0106148	0.0200962	0.00258267	0.0151643
TG 56:5/18:1	0.0298501	0.0464904	0.0715173	0.0246942	0.0395011	0.0282219	0.0463114	0.125855	0.0283601	0.0127429	0.101962	0.0325712	0.0401698	0.0217285	0.0378605	0.0208364	0.0161287	0.0421743	0.0752604	0.0695217	0.0294724	0.043649	0.0423445	0.197139	0.0369008	0.0470108	0.0373904	0.0265581	0.0194212	0.056216	0.0494078	0.0605078	0.0140574	0.0306662	0.0926339	0.0244176	0.0529231	0.0500076	0.0295978	0.0206427	0.0401166	0.0307936	0.0330698	0.0355847	0.0347791	0.0460217	0.0547251	0.0111911	0.0533781
TG 56:5/20:4	0.0320245	0.0435367	0.0656777	0.0325742	0.0477771	0.0232747	0.0356237	0.142795	0.0200037	0.0130122	0.0601671	0.0381416	0.0409233	0.0142899	0.0315282	0.0186633	0.0149212	0.0387166	0.0721048	0.0457998	0.033979	0.0514652	0.0359648	0.143802	0.0307403	0.0411791	0.0257768	0.0235906	0.0205233	0.0482854	0.0500176	0.0473835	0.0135435	0.031261	0.0816911	0.0202111	0.0440328	0.0353066	0.0196505	0.0212428	0.0301523	0.0284625	0.0230606	0.0242354	0.0315116	0.0315375	0.0565272	0.0139601	0.0544928
TG 56:6/20:4	0.0364975	0.049986	0.0777689	0.0269696	0.042847	0.0349292	0.0461689	0.164837	0.0355726	0.0163164	0.140974	0.0468571	0.0513423	0.0220574	0.0444157	0.0224175	0.0216845	0.0520469	0.0706099	0.0622667	0.0320431	0.0494784	0.0444324	0.233772	0.0436515	0.0495769	0.0315946	0.0314081	0.0279546	0.0836869	0.0471446	0.0591503	0.0160562	0.0355751	0.0837803	0.0247904	0.0511752	0.0446768	0.0232945	0.0286605	0.0433003	0.0482606	0.0316356	0.0357357	0.0397562	0.0488371	0.0580554	0.0193426	0.0664046
TG 56:7/20:4	0.0482462	0.0620566	0.140681	0.0436551	0.0563695	0.0670949	0.0642351	0.228827	0.0677137	0.0318567	0.16473	0.0806998	0.0832432	0.0311869	0.0613559	0.0354516	0.0402961	0.0670916	0.0815194	0.083636	0.0387004	0.0725482	0.0794237	0.225835	0.0654269	0.0743158	0.0465075	0.0561919	0.0384835	0.127987	0.0550872	0.0724327	0.0296054	0.0546268	0.0804119	0.0456862	0.0741373	0.0466217	0.0272384	0.0393556	0.0522477	0.0573135	0.0515497	0.0467928	0.059672	0.0656325	0.0698207	0.0257748	0.0971691
TG 56:8/20:4	0.0461343	0.0621614	0.153173	0.0441412	0.0465474	0.0539749	0.0466508	0.205247	0.0627455	0.0278343	0.116647	0.108835	0.0645197	0.0291797	0.058422	0.0349044	0.0449912	0.0740914	0.0727717	0.0917897	0.0407607	0.0789302	0.0897776	0.186465	0.0493076	0.0876309	0.0447219	0.053671	0.0334724	0.15062	0.0513021	0.072294	0.0324571	0.0555239	0.0498699	0.0394293	0.0688343	0.0491011	0.0186923	0.0401975	0.0490418	0.0661351	0.0392818	0.0310501	0.0667525	0.0537628	0.0691878	0.0246404	0.0779494
TG 56:9/20:4	0.0187141	0.0277531	0.0574143	0.0151768	0.0122563	0.0104712	0.0176657	0.0619407	0.0183869	0.00642969	0.0351624	0.0559432	0.0162353	0.0103797	0.0184199	0.0111173	0.0163302	0.0289797	0.0310453	0.0397935	0.0171949	0.0342828	0.0215939	0.0734861	0.0146495	0.0346119	0.014124	0.0191789	0.013444	0.0530995	0.0203156	0.0333793	0.00851876	0.0179058	0.0131027	0.0114416	0.0237312	0.0251204	0.003601	0.0163174	0.0216012	0.0358783	0.0133327	0.0089605	0.0331929	0.019727	0.0279174	0.00693144	0.0184376
TG 58:5/20:4	0.002815	0.00354139	0.00494381	0.00201562	0.00291803	0.00176189	0.00231362	0.00839845	0.00159001	0.000730159	0.00959331	0.00320764	0.00278807	0.00132693	0.00195331	0.0015052	0.00154344	0.00272043	0.00663496	0.00307392	0.00233259	0.00271276	0.00283399	0.013878	0.00212046	0.00308251	0.00199088	0.00131789	0.00153709	0.00369031	0.00357329	0.00427323	0.00105865	0.00231657	0.00442559	0.00175501	0.00267776	0.00356212	0.00138023	0.00126927	0.00206889	0.00192617	0.00128485	0.00245592	0.00209068	0.00200567	0.00369218	0.000836403	0.00319583
TG 58:6/20:4	0.00162615	0.00137616	0.00297977	0.00156935	0.00179331	0.00121904	0.00163176	0.00541146	0.0017854	0.000747387	0.00573789	0.00204502	0.00216386	0.00114959	0.00160818	0.00113031	0.00115771	0.00168241	0.00401091	0.00184352	0.00164294	0.00200994	0.00179784	0.00643288	0.00186257	0.00195157	0.00125204	0.00109918	0.00123286	0.00302286	0.00209239	0.00231235	0.000820321	0.00167137	0.00202601	0.00123814	0.00165415	0.00163585	0.000806888	0.000839634	0.00135736	0.00149655	0.00114896	0.00133528	0.00166127	0.0012243	0.00248554	0.000727022	0.00244527
TG 58:7/20:4	0.00134225	0.00143906	0.00344425	0.00138806	0.00139465	0.000886519	0.00149239	0.00574609	0.00146308	0.000586039	0.00337741	0.00216648	0.00160897	0.0008735	0.00126574	0.000980046	0.000964857	0.00164954	0.00332127	0.0025235	0.00131237	0.00276971	0.0019242	0.00917907	0.00168549	0.00235205	0.00124583	0.00120743	0.00083763	0.00295063	0.00285787	0.00236027	0.000635133	0.00162795	0.00257794	0.00100714	0.00183728	0.00169426	0.000630225	0.000853181	0.00152256	0.00146043	0.00106313	0.000882928	0.00221831	0.00128313	0.00239277	0.000485132	0.00258033
TG 58:8/22:6	0.0735601	0.0252821	0.0105945	0.0233617	0.0416292	0.0106998	0.0218342	0.0775163	0.0106842	0.0121336	0.107861	0.0120057	0.0115858	0.0128606	0.0153842	0.0066696	0.0104132	0.0425414	0.0476722	0.0156702	0.0359944	0.0178749	0.0105547	0.157479	0.0129979	0.0191028	0.00913131	0.012375	0.0182285	0.0131301	0.0672415	0.0502684	0.00747722	0.0316716	0.0609068	0.00407522	0.020858	0.0252349	0.0228017	0.0239236	0.019808	0.0222646	0.00469399	0.0220564	0.00915394	0.015028	0.0438935	0.0259614	0.0214961
TG 58:9/22:6	0.143235	0.0465321	0.0274576	0.0566616	0.0806985	0.0267213	0.0399276	0.136627	0.0273808	0.0326521	0.176131	0.0260695	0.0270345	0.0264433	0.0356663	0.0142763	0.0261269	0.0795895	0.0878956	0.0336275	0.0715343	0.0388579	0.0307133	0.212192	0.0265582	0.0403741	0.020793	0.0272775	0.0351518	0.0280366	0.12147	0.0951067	0.0208798	0.0733674	0.0746037	0.010201	0.0430903	0.0419942	0.0367432	0.0429648	0.0337179	0.0429176	0.010525	0.0405459	0.0175188	0.0268164	0.0840362	0.0558647	0.0486177
TG 60:7/22:6	0.00102766	0.000747072	0.000229851	0.000379352	0.00120788	0.000125528	0.000493051	0.0027642	0.000179102	0.00016299	0.00318383	0.000272041	9.62407e-05	0.000135189	0.000210362	0.000167202	0.000253278	0.00087679	0.00144898	0.000399923	0.000705749	0.000240425	0.000199631	0.00403472	0.000268748	0.00049441	0.000138793	0.000228421	0.00041913	0.000226947	0.00210688	0.00195521	0.000106772	0.000967937	0.00118066	8.29506e-05	0.000388152	0.000941701	0.000239474	0.000508516	0.000428476	0.000427558	7.47282e-05	0.000789254	0.000252806	0.00021264	0.000752493	0.000234065	0.000411737
TG 60:8/22:6	0.00113165	0.000475283	0.000177762	0.000523094	0.000929233	0.000120323	0.000310599	0.00135059	0.000188227	0.000197888	0.00209626	0.000180698	0.000154057	0.000175986	0.000268646	0.000159475	0.000232659	0.000676748	0.0011448	0.000309714	0.000764198	0.000315327	0.000155639	0.00242823	0.000194407	0.000358541	0.0001626	0.00022175	0.000390706	0.000261229	0.00140068	0.00119624	0.000125549	0.00106102	0.000935291	6.88223e-05	0.000316574	0.000752079	0.000289108	0.000343123	0.000364129	0.000415628	8.75918e-05	0.000417074	0.000273315	0.000154925	0.000763294	0.000423763	0.000444569
TG 60:9/22:6	0.00162779	0.000558033	0.00037574	0.000833254	0.000943662	0.000207351	0.000371695	0.00162987	0.000296456	0.000337241	0.00168411	0.000455583	0.000312136	0.000404831	0.000359649	0.000226563	0.000434223	0.000898627	0.00139723	0.000434962	0.000686444	0.000572074	0.000295106	0.00370646	0.000417355	0.000595709	0.000234184	0.000392262	0.000454783	0.000393977	0.00225856	0.00156887	0.00020415	0.000965684	0.00154656	0.000136773	0.000486038	0.000859966	0.000467462	0.000507216	0.000493239	0.000601299	0.000140501	0.000444406	0.000377461	0.000292032	0.00130304	0.000502168	0.000625931
Cer d18:0/16:0	0.00088267	0.000408029	0.000547046	0.000610503	0.00042008	0.000611069	0.000648548	0.000418572	0.000432338	0.000346306	0.000451587	0.000616487	0.000857524	0.000268072	0.000478601	0.000457423	0.000726969	0.000330149	0.000529453	0.000296132	0.000445577	0.000321381	0.00010965	0.000320445	0.000314979	0.000462868	0.000446862	0.000233962	0.000215508	0.000696273	0.000273951	0.000453727	0.000452064	0.000509782	0.000256722	0.000271603	0.000338693	0.000367847	0.000447163	0.000402961	0.000170748	0.000388261	0.000338635	0.000342761	0.000463509	0.000487938	0.000505539	0.000294591	0.000414559
Cer d18:0/16:1	0.000134456	0.000118462	7.85091e-05	0.000257234	0.000122278	0.000154865	8.50953e-05	5.84237e-05	0.000190832	0.000112297	0.000153676	0.000164407	0.000154238	0.000112909	0.000111824	0.000117896	0.000162039	0.000175269	8.26463e-05	8.2015e-05	0.000171258	8.09034e-05	7.9505e-05	0.000163097	7.47529e-05	0.000182188	5.02051e-05	8.95038e-05	0.000169225	6.63368e-05	8.42914e-05	1.52472e-05	0.000133091	0	0.000121589	0.000181309	7.5864e-05	4.08996e-05	7.25661e-05	0.000105199	0.000178172	0.000421027	0.000144229	0.000107398	8.6349e-05	5.63597e-05	7.90261e-05	6.49575e-05	0.00012522
Cer d18:0/18:0	0.000495076	0.000261209	0.000252716	0.000339202	0.000348496	0.000401201	0.000183285	0.000134308	0.000199691	0.00037076	0.000148161	0.00054939	0.000405411	0.000193775	0.000517788	0.000348688	0.000281137	0.000305387	0.000285161	0.000227418	0.000323279	0.000101564	0.000285364	0.000264674	0.000200698	0.000329527	0.000159359	0.000158796	0.000196998	0.000241367	0.000233705	0.000161588	0.000159614	0.000167607	0.000283947	0.000228968	0.000269662	0.000164286	0.000301985	0.000180221	8.47983e-05	0.00118101	0.00117945	0.000190083	0.000208011	0.000168073	0.000264243	9.71688e-05	0.000378098
Cer d18:0/18:1	6.5597e-05	0.000138149	4.69577e-05	7.26096e-05	1.50058e-05	9.15081e-05	7.11977e-05	2.58852e-05	6.85886e-05	7.44056e-05	0.000129736	8.39659e-05	0.000113532	6.49036e-05	0.00014698	6.41353e-05	0.00010222	4.40939e-05	7.73344e-05	6.54346e-05	0.000101057	3.74574e-06	1.42825e-05	9.15089e-05	1.839e-05	0.000119686	1.42459e-05	0.000101534	7.70352e-05	1.60878e-06	6.69196e-05	2.79998e-05	0.000102944	4.72952e-05	5.30632e-05	8.09674e-05	7.87592e-06	5.29241e-06	5.3171e-05	0.000100266	5.1046e-05	9.94029e-05	8.77119e-05	8.44504e-05	5.21539e-05	3.55381e-05	4.03911e-05	7.39725e-05	7.56999e-05
Cer d18:0/20:0	0.000411667	0.000253299	0.000154157	0.000232464	0.000150947	0.000366883	0.000109384	9.05381e-05	0.000104995	0.000189867	0.000221443	0.000540401	0.000229262	0.000148637	0.000355068	0.000315893	0.000172479	0.000213059	0.000272449	0.000128748	0.000324864	8.19278e-05	0.000139037	0.000157131	0.000347607	0.000444066	0.000257535	0.000294512	0.000195717	0.000133157	0.00013556	0.000208321	0.000198689	9.46562e-05	0.00020339	0.000197382	0.000130573	9.05067e-05	0.000163857	0.000153516	9.22607e-05	0.000416633	0.00013461	0.000209772	0.000158945	0.000153558	0.000130516	0.000161928	0.000259397
Cer d18:0/20:1	0.0001032	0.000104243	3.56256e-05	5.47601e-05	4.37123e-05	6.00173e-05	4.04482e-05	3.93858e-05	8.2106e-05	4.52195e-05	0.000109812	4.95278e-05	3.12614e-05	3.48485e-05	0.000116266	1.56002e-05	2.61523e-05	1.27666e-05	4.52751e-05	4.8958e-05	3.47857e-05	8.87977e-05	4.14515e-05	4.22235e-05	3.21299e-05	9.04077e-05	9.68503e-05	9.37521e-05	5.01813e-05	0	5.96502e-05	6.87203e-05	7.44859e-05	2.87515e-05	5.05129e-05	5.69934e-05	9.45695e-05	3.25219e-06	2.72983e-05	1.64891e-05	5.92477e-05	0.000207572	7.29292e-05	7.42956e-05	2.10259e-05	2.96696e-05	7.44425e-05	2.14345e-05	3.56501e-05
Cer d18:0/22:0	0.00202661	0.00110998	0.00135775	0.00142149	0.000936676	0.00240043	0.000705274	0.0010456	0.00100583	0.000706841	0.00139333	0.00196693	0.00178324	0.000880845	0.0020715	0.00203193	0.00144398	0.001563	0.000945627	0.0011597	0.00129879	0.000559568	0.00120642	0.000669465	0.00134894	0.00236138	0.000894437	0.00152012	0.00127752	0.00167117	0.000982941	0.00190254	0.00141489	0.000860868	0.000769987	0.00104192	0.000947252	0.00135276	0.000675371	0.00129423	0.00100424	0.00127463	0.000467195	0.00161346	0.000795182	0.00102651	0.00116097	0.00102927	0.00131767
Cer d18:0/22:1	8.60863e-05	0.000237604	0.00011171	0.00012994	0.000113253	0.000137099	5.54919e-05	3.97832e-05	5.53992e-05	7.88404e-05	0.000119875	0.000169534	0.000120515	0.000162988	0.000275606	0.00019263	6.82736e-05	0.000187219	0.000107825	0.000101369	0.00010142	8.46669e-05	0.000181328	0.000127874	8.2863e-05	8.54167e-05	0.000254613	0.000173151	0.00014881	1.17199e-05	3.39018e-05	0.000173486	0.000172096	9.47715e-05	7.21223e-05	7.08857e-05	0.000122489	6.03012e-05	8.70202e-05	0.000207532	0.000107307	8.32475e-05	9.27837e-05	0.000124033	0.000172409	5.77298e-05	0.000131552	6.48818e-05	0.000128519
Cer d18:0/24:0	0.00203998	0.0019296	0.00167464	0.00350775	0.00150909	0.00333907	0.0008308	0.00120874	0.00152495	0.000784194	0.00248313	0.00317108	0.0016627	0.00130932	0.00227465	0.0036549	0.00264853	0.00277703	0.00128072	0.00184536	0.00196226	0.000834818	0.00205252	0.00102832	0.0014771	0.00302876	0.0020464	0.00237829	0.00177699	0.00168723	0.00192453	0.0031851	0.00162113	0.00156361	0.000995024	0.00119764	0.00115175	0.00182129	0.00115097	0.0014065	0.00135994	0.00179332	0.00739677	0.00222256	0.00160016	0.00161574	0.00230934	0.00157832	0.00154397
Cer d18:0/24:1	0.00122416	0.00103034	0.00142587	0.00170527	0.00102264	0.00165582	0.000857714	0.000705514	0.000778181	0.000733476	0.000836998	0.00259636	0.00209619	0.00117891	0.00281225	0.0018174	0.00162926	0.00194307	0.00181212	0.00148506	0.0020717	0.00117806	0.00139798	0.0013318	0.00166062	0.00246363	0.00143578	0.00161071	0.00148581	0.00107619	0.00123089	0.00154488	0.00165961	0.00144444	0.00122093	0.00153886	0.000972139	0.00175133	0.00116699	0.00112097	0.000755045	0.00145861	0.000856777	0.00121402	0.00104402	0.00136365	0.00192481	0.00158599	0.00130458
Cer d18:0/26:0	0.000116875	0.00010245	0.000195874	0.000151215	0.000105137	9.37824e-05	8.59803e-05	4.98996e-05	0.000179017	6.93892e-05	0.000177058	0.000236975	4.4596e-05	0.000104756	0.00016544	8.75071e-05	7.72966e-05	9.04179e-05	6.58663e-05	0.000173652	9.8954e-05	0.000127053	9.94176e-05	9.85579e-05	7.56842e-05	0.000152045	9.23418e-05	7.16897e-05	4.89108e-05	3.98128e-05	0.000153967	6.97037e-05	0	0.00021736	0.000131582	4.62368e-05	7.21657e-05	4.1177e-05	4.17844e-05	5.34568e-05	6.21155e-05	7.37987e-05	9.24631e-05	0.000157183	9.03396e-05	5.71345e-05	6.86181e-05	3.86296e-05	4.94888e-05
Cer d18:0/26:1	0.000194114	0.000275507	0.000304017	9.5241e-05	0.000160631	0.000212957	9.44288e-05	9.10965e-05	0.000127553	8.68069e-05	0.000145186	0.000386421	0.000362737	0.000155043	0.000516545	0.000226993	0.000278217	0.000162722	0.000363254	0.000264389	0.000394643	0.000222278	0.000203923	0.000157783	0.000102991	0.000194792	0.000123488	0.000181022	0.000188537	1.62819e-05	0.00025723	0.000134011	0.000331389	0.000141256	0.000321863	0.000336587	0.000208353	0.000214193	0.000135617	0.000219126	0.000188729	0.000218132	0.000216725	0.000233261	0.000176096	8.67128e-05	0.00030331	0.000113742	0.000186523
Cer d18:1/16:0	0.0251584	0.0115663	0.0250369	0.0154292	0.0174237	0.0175661	0.0176689	0.0119628	0.0164143	0.0132408	0.0132079	0.0257377	0.0255159	0.0160272	0.0205591	0.0194429	0.0190664	0.0158823	0.0224701	0.0160999	0.024593	0.0160995	0.0219391	0.0157071	0.010931	0.0178172	0.023121	0.0144407	0.015017	0.0227469	0.0106479	0.0120155	0.0186632	0.0169951	0.012353	0.0160788	0.0127616	0.0125184	0.0136924	0.0101536	0.00838052	0.0116546	0.0131173	0.0139732	0.0113244	0.0132545	0.0159128	0.0111183	0.0165143
Cer d18:1/16:1	0.00294927	0.00204647	0.00204676	0.00259986	0.00212972	0.00242639	0.00243539	0.00155828	0.00337933	0.00276543	0.00216501	0.00220741	0.00223413	0.00268865	0.00354819	0.00282032	0.0026463	0.00252949	0.0026431	0.00237216	0.00277836	0.00226922	0.00236647	0.00168292	0.00235519	0.00263804	0.00264381	0.00270371	0.0025174	0.00240814	0.00239302	0.00260203	0.00215807	0.00263434	0.00248212	0.00227356	0.00250297	0.00246205	0.00318896	0.00311666	0.00227331	0.00450834	0.00278647	0.00210835	0.00239192	0.00279612	0.00272275	0.00234081	0.00316245
Cer d18:1/18:0	0.00311664	0.00279005	0.0052344	0.0029069	0.00580243	0.0042673	0.00425277	0.00217122	0.00239565	0.00513796	0.00188771	0.00895302	0.00753281	0.00419921	0.00820405	0.00454274	0.00313948	0.00495421	0.00461371	0.00562059	0.00681911	0.00455624	0.00611703	0.00635937	0.00331445	0.00814548	0.00602437	0.00423787	0.00350671	0.00488845	0.00298572	0.00384348	0.00414038	0.00328306	0.00508939	0.00370652	0.00390056	0.00302988	0.00347947	0.0027501	0.00257988	0.00263121	0.00361034	0.00296466	0.00237405	0.00316804	0.00369331	0.00213375	0.00561453
Cer d18:1/18:1	0.000321238	0.000189176	0.000378566	0.000380532	0.000336529	0.00029686	0.000355264	0.000136214	0.000250659	0.000375352	0.00010565	0.00098244	0.00122872	0.000237587	0.000830232	0.00037689	0.000306065	0.000370376	0.000474286	0.000564977	0.000601443	0.00045959	0.000529814	0.000398659	0.000182837	0.000589949	0.000722839	0.000359363	0.000370944	0.000321774	0.000337654	0.000272049	0.000278821	0.00042086	0.000386232	0.000522352	0.000392591	0.000272808	0.000325213	0.00028939	0.000133019	0.00017492	0.000352081	0.00055094	0.000215762	0.000413592	0.000316648	0.0003004	0.000464513
Cer d18:1/20:0	0.00530688	0.0029577	0.00670009	0.00380032	0.00718925	0.00571494	0.00646911	0.00286204	0.00430725	0.00526146	0.00300404	0.00742381	0.00950365	0.00603278	0.00819039	0.00461922	0.00357796	0.00472696	0.006148	0.00639963	0.0082709	0.00560503	0.00867808	0.00664808	0.00461715	0.00805463	0.00591083	0.00551711	0.00546951	0.00555832	0.00353207	0.00562755	0.00584409	0.00318523	0.00479716	0.00473367	0.00490388	0.00436913	0.00410374	0.00354529	0.00355015	0.00394226	0.00405647	0.00514202	0.00329007	0.00447503	0.0051959	0.00278325	0.00645398
Cer d18:1/20:1	0.000200413	0.000195453	0.000314589	0.000409379	0.000190294	0.000128328	0.00023925	0.000188728	0.000258216	0.000334172	0.000144993	0.000724338	0.000771299	0.000291924	0.000702433	0.000362584	0.000252366	0.000391444	0.00057797	0.00057504	0.000426428	0.000315143	0.000448547	0.000344906	0.000229095	0.000601475	0.000510716	0.000135052	0.000262958	0.000353256	0.000257528	0.000348687	0.000272204	0.000373911	0.000405554	0.000342094	0.000300009	0.00028933	0.000142575	0.000206774	0.000169702	0.000176372	0.000178957	0.000249291	0.000236461	0.000208823	0.000244813	0.00022297	0.00014319
Cer d18:1/22:0	0.0638935	0.0277966	0.0614454	0.0269334	0.0453913	0.0600055	0.0355671	0.0286376	0.0393537	0.0217811	0.0440439	0.0648506	0.0823927	0.0369405	0.0571037	0.0529116	0.0453697	0.0375506	0.0478216	0.0537881	0.0518926	0.0423001	0.0675033	0.0333724	0.0312677	0.0610481	0.0553085	0.049474	0.0399088	0.0523289	0.0258946	0.0657205	0.0422931	0.0361749	0.0354875	0.0375697	0.0323396	0.0334051	0.0256611	0.0262232	0.0262908	0.0295277	0.027238	0.0471227	0.0259443	0.0382951	0.0387161	0.0214467	0.0406404
Cer d18:1/22:1	0.00294053	0.00185959	0.00393701	0.00323351	0.00237106	0.00211272	0.0021939	0.00189795	0.00217748	0.00174128	0.0022993	0.00678827	0.00834025	0.00221508	0.00615849	0.0033062	0.00372665	0.00325893	0.00416816	0.00499304	0.00430626	0.00304197	0.00450614	0.00285658	0.00216328	0.00398946	0.00401403	0.00359085	0.00312561	0.00389436	0.00237985	0.00426252	0.00319394	0.00408234	0.00329063	0.00453839	0.00357554	0.00291336	0.00150271	0.00259745	0.00174432	0.0015367	0.00138127	0.0034485	0.00230721	0.00297492	0.00287825	0.00203785	0.00259353
Cer d18:1/24:0	0.208167	0.107946	0.178832	0.106473	0.130327	0.197027	0.116114	0.0958128	0.1251	0.0675308	0.172724	0.207426	0.257187	0.140957	0.164788	0.204328	0.203854	0.115161	0.138751	0.145071	0.157164	0.117057	0.224241	0.10678	0.117525	0.190104	0.183488	0.18237	0.139206	0.181069	0.119931	0.199505	0.143647	0.128701	0.0986208	0.130068	0.106003	0.112084	0.0954325	0.0867391	0.104301	0.100266	0.0923237	0.181657	0.0986155	0.130389	0.12829	0.0847494	0.143569
Cer d18:1/24:1	0.0566463	0.0298124	0.0721845	0.0508105	0.0501291	0.04458	0.0560381	0.0278529	0.0382407	0.0419124	0.0356304	0.0778232	0.128165	0.0660246	0.0755862	0.062409	0.0597106	0.0588439	0.0682973	0.0693263	0.0793741	0.0562775	0.0744393	0.05809	0.0462805	0.0768711	0.0760534	0.0683062	0.0570805	0.0593442	0.0409479	0.0589086	0.0708559	0.0689497	0.0678781	0.0514272	0.0545686	0.0579379	0.0469156	0.0386475	0.0308106	0.0346816	0.0344635	0.0523532	0.0366422	0.0554811	0.0586518	0.0345801	0.0534683
Cer d18:1/26:0	0.0027836	0.00235612	0.00316562	0.00357052	0.0020817	0.00278416	0.00167043	0.00115032	0.0022314	0.00150043	0.00305292	0.00382615	0.00399436	0.00216821	0.00358071	0.0040942	0.00321895	0.00257709	0.00236736	0.00293054	0.0030567	0.00209325	0.00288827	0.00185049	0.00166854	0.00293124	0.00362392	0.00282294	0.00256461	0.00306978	0.0032473	0.00216295	0.00361091	0.00242472	0.00174251	0.00394403	0.00211792	0.00237244	0.00193856	0.00179031	0.00176772	0.0025031	0.00132049	0.00279366	0.00188436	0.00178235	0.00195934	0.0020792	0.00227171
Cer d18:1/26:1	0.00163351	0.000970771	0.00172336	0.00163701	0.00109901	0.00107124	0.00125367	0.000624355	0.000838279	0.00150774	0.000834695	0.00180963	0.00279242	0.00197062	0.00243471	0.00159441	0.0013452	0.00173249	0.00190201	0.00177479	0.00180313	0.00123422	0.00132969	0.00139097	0.00121277	0.00166351	0.00155454	0.00153586	0.00150145	0.00168352	0.00170681	0.00081773	0.00151339	0.00188338	0.00167122	0.00143489	0.00174813	0.00122618	0.00138667	0.0012125	0.000748428	0.00159924	0.000812494	0.00126807	0.000967356	0.00118296	0.00141405	0.00145308	0.00115116
SM d18:1/16:0	7.65052	6.75834	6.91683	6.83664	6.19506	6.37401	6.47538	3.77366	7.02885	7.20178	6.22292	5.93858	5.21072	6.32307	6.60226	7.03706	7.09344	5.92509	6.63296	6.10658	7.01065	6.17046	6.38817	4.71089	7.63049	6.27215	6.58251	6.44109	7.56237	7.54743	7.18083	7.21474	7.48871	8.36137	5.18198	7.29159	7.02161	6.07322	6.89367	5.84351	6.22399	9.05226	7.60554	5.95916	6.84933	6.99099	6.44213	7.91921	6.67729
SM d18:1/16:1	1.01532	1.06929	0.997621	1.18494	1.01204	1.16916	1.25603	0.635407	1.30121	1.17854	1.16469	1.14672	0.932328	0.964384	1.15086	1.07555	1.22342	1.04814	1.04988	1.11705	1.20994	1.09446	1.07995	0.79089	1.07947	0.889356	1.1237	1.048	1.23973	1.10563	1.17121	1.05192	1.09185	1.19931	0.717284	1.16054	1.09388	0.878886	1.05351	1.14006	1.05124	1.21485	1.17868	1.08438	1.07341	1.28588	0.912384	1.0748	0.90557
SM d18:1/18:0	3.1408	3.22664	3.59547	3.07454	3.3419	3.5048	3.23636	1.9274	3.36284	3.65696	2.74484	3.8173	3.30727	3.34387	3.71039	3.43429	3.28402	3.12006	3.1729	3.33471	3.75534	3.28712	3.46273	2.57855	3.91329	3.31076	3.55987	3.43109	3.86798	3.55174	3.59151	3.26718	3.68147	3.6867	2.9388	3.70391	3.44725	2.72367	3.64544	3.00071	2.93025	3.6345	3.5555	3.22187	3.26886	3.50171	3.06346	3.59228	3.52058
SM d18:1/18:1	0.98795	1.20628	1.09676	1.28749	1.11233	1.2794	1.22846	0.644829	1.13764	1.32352	1.03662	1.2248	1.12693	1.16963	1.26821	1.14935	1.06421	1.13728	1.04775	1.19945	1.38821	1.28276	1.10162	0.993019	1.11325	1.0814	1.20318	1.18021	1.18375	1.33822	1.30359	1.1894	1.41462	1.40864	0.799284	1.37255	1.37245	0.936273	1.28992	1.23365	1.04147	1.34836	1.29267	1.00562	1.09657	1.32557	0.991305	1.38481	1.30611
SM d18:1/20:0	3.33977	3.29942	3.74686	3.01279	3.17373	3.29388	2.88705	2.05664	3.68757	3.57878	3.29598	3.34924	3.02736	3.46033	3.79024	3.39781	3.56186	2.65182	3.3312	3.13282	3.70544	3.16723	3.39631	2.48535	3.78363	3.29125	3.63736	3.40673	3.81091	3.34648	3.55442	3.9697	3.76987	3.29439	2.36575	3.76198	3.24974	2.76496	3.2608	2.89668	3.13064	3.68907	3.58636	3.27006	3.0477	3.1611	2.84938	3.08326	2.98229
SM d18:1/20:1	0.443569	0.563344	0.506585	0.724864	0.584644	0.706881	0.777024	0.345517	0.654455	0.839098	0.57214	0.527438	0.516732	0.53526	0.607148	0.554423	0.476607	0.555819	0.609059	0.625535	0.643699	0.680289	0.56298	0.48198	0.614192	0.608459	0.648652	0.61084	0.618733	0.813857	0.599488	0.733878	0.745554	0.619725	0.442166	0.689911	0.684505	0.44362	0.726018	0.668698	0.561531	0.655153	0.729641	0.502855	0.484712	0.569601	0.46113	0.728635	0.692744
SM d18:1/22:0	3.18922	3.10906	3.36923	2.76353	3.01125	3.39859	2.97848	1.94082	3.26918	2.89021	3.34478	3.20291	2.6002	2.65047	3.14435	3.40283	3.33594	2.64556	2.71019	2.73336	3.0699	2.66429	3.2138	2.20282	3.11122	2.93734	3.23145	3.12772	3.23568	3.37541	3.03518	3.85848	3.13162	3.81495	2.01034	3.09991	2.91563	2.44208	2.769	2.56414	2.89453	3.70817	3.16557	2.89794	2.95158	3.01782	2.62265	3.25723	3.03626
SM d18:1/22:1	0.97579	0.992602	1.23669	1.10909	1.03585	1.36835	1.23323	0.6526	1.38962	1.22253	1.11053	1.09795	1.11691	1.23678	1.21583	1.04325	1.18753	1.14083	1.20216	1.14778	1.33713	1.31836	1.07929	0.913418	1.27438	1.0868	1.22234	1.18119	1.18546	1.08255	1.11209	1.24251	1.44426	1.31117	0.902656	1.24159	1.23238	0.920681	1.1621	1.19896	1.04267	1.30098	1.21367	1.1863	1.13465	1.18828	1.0303	1.06862	0.996667
SM d18:1/24:0	1.35434	1.28054	1.24344	1.17738	1.0449	1.39828	1.04422	0.685263	1.3607	1.02008	1.58085	1.25847	0.849103	1.03223	1.20044	1.48316	1.37386	0.949064	0.896771	1.05472	1.06744	0.929608	1.1951	0.87937	1.2568	1.27218	1.22983	1.26394	1.41219	1.3191	1.53741	1.71252	1.0551	1.42823	0.782321	1.30893	1.08078	0.942678	1.02208	0.987673	1.30908	1.58066	1.29751	1.24097	1.24702	1.12814	0.977846	1.25068	1.16076
SM d18:1/24:1	1.78953	1.82407	2.02351	1.89724	1.76782	1.81913	1.91595	1.15394	2.19865	2.20713	2.0278	1.74415	1.54052	2.00206	2.07261	2.05576	2.07902	1.70277	1.89631	1.82761	2.13598	2.06763	1.891	1.5257	2.25911	1.87076	2.03123	1.87622	2.16732	2.28194	2.03547	2.06573	2.16508	2.66262	1.3838	1.98249	2.02872	1.71201	1.97097	1.81507	1.57963	2.43761	2.14196	1.70028	1.81733	1.9328	1.71447	2.23143	1.73417
SM d18:1/26:0	0.10053	0.0975247	0.106259	0.0947784	0.0979637	0.0855976	0.0695531	0.0563857	0.0842469	0.080447	0.121011	0.0965706	0.0753398	0.0826533	0.104905	0.097761	0.104723	0.0863359	0.0922849	0.0915226	0.101146	0.0841939	0.0893271	0.0727432	0.116395	0.134777	0.125403	0.121637	0.122463	0.099253	0.142027	0.11066	0.124954	0.168757	0.0805421	0.122313	0.0948015	0.072634	0.0956842	0.0674693	0.0817935	0.0951903	0.0808008	0.0772378	0.100814	0.0810143	0.0806249	0.126442	0.0806547
SM d18:1/26:1	0.12622	0.120164	0.128364	0.132629	0.133521	0.128089	0.116158	0.0759793	0.118973	0.157638	0.16188	0.11707	0.11111	0.16379	0.152026	0.144318	0.146226	0.116018	0.137347	0.116356	0.162096	0.131043	0.119155	0.11997	0.163655	0.17337	0.179667	0.147283	0.138266	0.168529	0.201917	0.111106	0.193708	0.266228	0.113151	0.133681	0.137697	0.0995182	0.15033	0.106227	0.0872236	0.124915	0.114357	0.106974	0.114993	0.116583	0.125343	0.177542	0.10533
dhSM d18:0/16:0	0.277233	0.214275	0.217134	0.15715	0.207438	0.254707	0.146589	0.118363	0.145011	0.149986	0.120209	0.236997	0.268791	0.235828	0.239543	0.211073	0.182642	0.194668	0.187531	0.152703	0.235977	0.152606	0.136112	0.15142	0.17753	0.208989	0.209863	0.180516	0.160305	0.187466	0.155109	0.133486	0.249643	0.247024	0.137487	0.171673	0.134149	0.130143	0.175991	0.173786	0.12498	0.185948	0.137696	0.185945	0.150499	0.14003	0.194885	0.248695	0.2624
dhSM d18:0/16:1	0.0870622	0.0381421	0.0720334	0.0368194	0.0665705	0.0402841	0.0883637	0.0617413	0.0787923	0.0441767	0.0652487	0.131421	0.153742	0.0737139	0.101218	0.0795382	0.0722019	0.0679583	0.118685	0.0701297	0.160395	0.151027	0.0728694	0.0626023	0.0785734	0.064889	0.0976877	0.0668187	0.0629629	0.076325	0.0358146	0.0384946	0.122148	0.0646522	0.0345328	0.0742865	0.0459024	0.0403509	0.0472862	0.0552615	0.0630166	0.0514842	0.0406429	0.0778776	0.0624009	0.0609089	0.0443853	0.0605401	0.0771805
dhSM d18:0/18:0	0.0745637	0.135136	0.124418	0.066542	0.124616	0.256445	0.0598604	0.0651885	0.0459576	0.122575	0.0548541	0.33167	0.150018	0.103302	0.242131	0.110291	0.093978	0.160626	0.0751187	0.165299	0.140182	0.0543908	0.0719121	0.107157	0.124241	0.212933	0.108723	0.122891	0.0863854	0.0960597	0.0909955	0.0959477	0.100668	0.0832117	0.159403	0.0762217	0.0881789	0.0856665	0.0964539	0.111863	0.0671187	0.0704149	0.0728681	0.0650858	0.0959315	0.0786685	0.090918	0.123076	0.149086
dhSM d18:0/18:1	0.166495	0.198875	0.22782	0.129289	0.216044	0.401751	0.167929	0.124498	0.12643	0.233018	0.115917	0.51648	0.511104	0.212201	0.34437	0.223017	0.183955	0.251207	0.211746	0.237445	0.391387	0.162209	0.160749	0.178136	0.197724	0.212433	0.325274	0.185527	0.167199	0.236341	0.0936966	0.103086	0.31011	0.225196	0.172521	0.213395	0.148194	0.147682	0.166555	0.193266	0.0944414	0.113886	0.13901	0.159697	0.141349	0.134652	0.168307	0.305261	0.255324
dhSM d18:0/20:0	0.199006	0.445776	0.447737	0.359045	0.38826	0.649454	0.244639	0.242796	0.22113	0.268884	0.288473	0.899783	0.565141	0.343214	0.653809	0.372089	0.381485	0.405427	0.271563	0.475309	0.537497	0.219979	0.347534	0.288551	0.359687	0.512253	0.426996	0.343707	0.274875	0.210569	0.204482	0.276612	0.400838	0.250136	0.260775	0.321356	0.398851	0.333291	0.508317	0.339816	0.229829	0.119982	0.221376	0.390249	0.293658	0.24213	0.266823	0.278789	0.341291
dhSM d18:0/20:1	0.450935	0.812382	1.29824	0.892136	1.21479	1.14889	1.08517	0.575435	0.553642	0.49492	0.422443	1.09136	1.61532	0.536732	0.736039	0.413193	0.600529	0.45555	0.456494	0.521867	0.787741	0.560091	0.67613	0.364329	0.402226	0.454177	0.429616	0.364544	0.325647	0.349857	0.217509	0.470812	0.440963	0.322157	0.263195	1.36303	1.35779	0.916483	1.42013	1.35047	0.49464	0.138956	0.530041	1.15326	0.616432	0.6613	0.793394	0.352435	0.937053
dhSM d18:0/22:0	0.213797	0.390156	0.417499	0.230439	0.28775	0.683014	0.134065	0.249002	0.233652	0.146065	0.331877	0.868212	0.363107	0.242703	0.640688	0.420035	0.395443	0.402703	0.215716	0.462201	0.4407	0.185065	0.422551	0.262988	0.260515	0.453426	0.391823	0.466032	0.305693	0.368628	0.250289	0.311824	0.357875	0.295633	0.160628	0.171359	0.165125	0.205047	0.185353	0.185905	0.140311	0.160583	0.118414	0.233433	0.198921	0.192895	0.204278	0.366747	0.254388
dhSM d18:0/22:1	0.906637	1.31846	1.82335	0.880166	1.62663	1.43467	1.2163	0.941661	0.925447	0.806025	0.927616	2.26239	2.6178	1.20547	1.81887	0.936986	1.19987	1.15171	1.08882	1.42099	2.04004	0.627252	1.06454	0.7337	0.934629	1.22406	1.08036	1.01569	0.740379	0.738654	0.550359	0.59509	1.21177	0.899191	0.54039	1.42924	1.30096	0.683483	0.903098	1.32558	0.540398	0.41196	0.611997	1.09979	0.715151	0.838784	0.963922	0.838443	1.02603
dhSM d18:0/24:0	0.0887882	0.0704156	0.0629703	0.101106	0.0603338	0.0953403	0.0224762	0.0497243	0.0386397	0.0168662	0.0545242	0.120051	0.0155047	0.0276224	0.117626	0.0538697	0.0733703	0.00553972	0.00058794	0.0330329	0.0262172	0.0417306	0.0598571	0.0523576	0.0704277	0.0850259	0.0862292	0.0789951	0.0743226	0.0383915	0.0578057	0.0687205	0.0556161	0.0777942	0.0281225	0.0468131	0.0323462	0.0339051	0.0394164	0.0584098	0.0413731	0	0.0226732	0.067645	0.0342101	0.046162	0.0446013	0.057123	0.0596084
dhSM d18:0/24:1	0.851221	1.15387	1.47593	0.651925	1.01634	1.95123	0.723226	0.833313	0.636746	0.963975	0.902999	2.56469	1.87711	1.29799	2.43629	1.49669	1.33096	2.00355	1.31703	1.70355	2.2439	0.788641	1.22382	1.10913	1.10145	1.48644	1.53228	1.40411	1.11314	1.49977	1.08027	0.733807	1.68037	1.63857	0.771021	0.627784	0.749678	0.704647	0.848492	0.846843	0.356111	0.975364	0.480084	0.724553	0.604004	0.670914	0.809636	1.52495	0.834361
dhSM d18:0/26:0	0.00449783	0.00920466	0.00876287	0.00983582	0.00890839	0.0097815	0.00472352	0.00519899	0.00609774	0.00523099	0.00637316	0.0130225	0.0145379	0.00709842	0.011517	0.00632959	0.00719233	0.00717315	0.00817928	0.00717918	0.0139998	0.00618549	0.00671216	0.00612063	0.00714034	0.0107832	0.0111996	0.00877524	0.00756802	0.00635489	0.00649744	0.00576531	0.0105021	0.0149419	0.00718566	0.00752298	0.00449369	0.00499418	0.00578248	0.00758447	0.00464413	0.00350603	0.0040836	0.00737061	0.00407983	0.00588668	0.00595769	0.0101432	0.00688305
dhSM d18:0/26:1	0.00906003	0.0318705	0.0328008	0.0281342	0.0336946	0.0459552	0.0140939	0.0174153	0.0175914	0.0187327	0.0197547	0.0473501	0.0407861	0.0206324	0.0368405	0.0143406	0.028285	0.0219178	0.0272667	0.0237364	0.0498721	0.0337535	0.0228388	0.0397485	0.0410115	0.0498001	0.0575541	0.0387953	0.032644	0.031714	0.0298826	0.0214734	0.0485576	0.0554202	0.0272016	0.027779	0.0249357	0.0213489	0.0273937	0.0294499	0.0148171	0.0151387	0.0184625	0.023247	0.0179582	0.0203833	0.0262635	0.0636622	0.0281105
GalCer d18:1/16:0	0.0168643	0.00385673	0.00793343	0.00534062	0.00609114	0.00554427	0.00407792	0.00477636	0.00488292	0.00373458	0.00372167	0.00648493	0.0102	0.00512265	0.00619594	0.00747172	0.00594877	0.00521055	0.00267818	0.00435029	0.00878412	0.0059978	0.00656007	0.00315355	0.00592059	0.00433738	0.00711567	0.00671237	0.00483371	0.00664146	0.00335514	0.00322595	0.00773335	0.00474008	0.00314338	0.00473201	0.00457003	0.00289015	0.00460951	0.00382834	0.0045318	0.0100364	0.00535027	0.00571482	0.00377479	0.00438788	0.00600435	0.00720139	0.00704502
GalCer d18:1/18:0	0.000885135	0.000678459	0.00119982	0.0008383	0.000900718	0.000984435	0.000792953	0.000501469	0.000974418	0.000766095	0.000573814	0.00134816	0.00176131	0.000780697	0.00115332	0.000948097	0.00109115	0.000636425	0.00075636	0.000696423	0.00125489	0.000907752	0.00101497	0.000487037	0.000661334	0.000925632	0.000983645	0.000895827	0.000642811	0.000969989	0.000289102	0.000649768	0.00136772	0.00102051	0.000564081	0.000856387	0.000863437	0.000690593	0.000795946	0.00069434	0.000440494	0.000589519	0.00076521	0.000933028	0.000677391	0.000647354	0.000498164	0.000924168	0.000548576
GalCer d18:1/20:0	0.00148387	0.000844577	0.000844204	0.000698691	0.000760412	0.000528045	0.000691322	0.000579962	0.000686917	0.000387671	0.00050432	0.000789441	0.00139129	0.000811249	0.000720978	0.000858548	0.000724549	0.00051687	0.000841167	0.000548904	0.00114299	0.000692082	0.000780568	0.000452854	0.000473775	0.000795121	0.00131028	0.000741565	0.000659976	0.00095831	0.000272082	0.000632395	0.00117544	0.000712823	0.00051364	0.000657787	0.00051876	0.000684538	0.000582525	0.000443765	0.000558576	0.000564126	0.000868352	0.00093231	0.000354054	0.000380083	0.00073401	0.000907215	0.000679164
GalCer d18:1/22:0	0.0104381	0.00612583	0.00501563	0.00627954	0.00588313	0.0076367	0.00534896	0.0057955	0.00596714	0.00565815	0.0046641	0.00672098	0.00766886	0.00591981	0.00617069	0.00643084	0.00540444	0.00498795	0.00810264	0.00411981	0.00687835	0.0045921	0.00692616	0.00217115	0.00328177	0.00423429	0.00759684	0.00442834	0.00354917	0.00609023	0.00186783	0.00521409	0.00556935	0.0032629	0.00175184	0.00212415	0.00286131	0.00282242	0.00220622	0.00248284	0.0027459	0.00672932	0.00512153	0.00788203	0.00252271	0.00302058	0.00323494	0.00355176	0.00625513
GalCer d18:1/24:0	0.0103574	0.00672511	0.00461356	0.00787712	0.00757269	0.00556015	0.00666712	0.0052166	0.00633773	0.00528716	0.00353527	0.0104882	0.00978422	0.00958486	0.0104609	0.0118405	0.00825147	0.00551591	0.0118677	0.00519639	0.0101491	0.00581149	0.00692494	0.0035948	0.00527305	0.00767052	0.00792832	0.00705054	0.00529092	0.00839867	0.0038806	0.00690032	0.00862651	0.00607675	0.00262563	0.00353599	0.00466669	0.00401939	0.00552064	0.00365212	0.00433859	0.00757938	0.00274701	0.00524944	0.00276559	0.00299309	0.00366761	0.00478084	0.00350821
GalCer d18:1/24:1	0.00715699	0.00573397	0.00390923	0.00626532	0.00380668	0.00667298	0.00478293	0.0023142	0.00563513	0.00393654	0.00328991	0.00787628	0.00502574	0.0098708	0.00551983	0.00650858	0.00705511	0.00355028	0.00912951	0.00450531	0.00911177	0.00530273	0.00630386	0.00355194	0.00471321	0.00582963	0.00594274	0.00649748	0.00576671	0.00704518	0.00126061	0.00237806	0.00510131	0.00406058	0.00119077	0.00244909	0.000858757	0.00306316	0.00613558	0.00302652	0.00239661	0.00614671	0.00330904	0.00543161	0.00271517	0.00469228	0.00506889	0.00703967	0.00348469
GalCer d18:1/26:0	0.000189536	8.72198e-05	6.90899e-05	0.000108339	8.2694e-05	9.32082e-05	0.000116258	5.17188e-05	7.32445e-05	5.69288e-05	7.59233e-05	0.000100679	8.76291e-05	0.000172297	8.7522e-05	0.00012272	0.000195076	8.51273e-05	0.000203113	0.000110682	0.000406359	0.00012654	8.76085e-05	7.65199e-05	5.21137e-05	0.000115682	0.000104464	0.000202605	0.000118148	0.000204564	0.000100922	8.37506e-05	0.000252027	0.0001818	9.88955e-05	0.000145536	0.000117483	0.000107406	0.000208082	9.07879e-05	7.27025e-05	0.000131512	7.01528e-05	0.000119918	0.000109973	7.11623e-05	7.83334e-05	0.000143468	0.000105606
GalCer d18:1/26:1	0.000253043	0.000111359	9.10905e-05	0.000212631	0.000145508	0.000161243	0.000173032	5.74209e-05	0.000133561	0.00011862	8.14241e-05	0.000171598	0.000230051	0.000178726	7.95557e-05	0.000144598	0.000311122	8.14584e-05	0.000289298	0.000149665	0.000259351	0.000162046	0.000105087	0.000111385	0.000145027	9.26846e-05	0.000183807	0.000157736	9.51431e-05	0.000184397	0.000112508	0.000132843	0.000299197	0.000330662	7.95417e-05	0.000193864	9.40838e-05	9.76869e-05	0.000185354	9.87481e-05	4.83863e-05	0.00017862	3.89706e-05	9.15666e-05	3.47567e-05	8.26543e-05	8.18949e-05	0.000203179	8.4538e-05
Sulf d18:0/16:0	0.0103879	0.00256971	0.0041208	0.00355067	0.0070592	0.0092614	0.00406291	0.00294016	0.00383201	0.00661355	0.00440907	0.00358413	0.00269619	0.00431125	0.00536294	0.00528124	0.0053645	0.0042939	0.00247222	0.00465065	0.00942506	0.00462369	0.0031933	0.00291587	0.00407593	0.00549062	0.00363561	0.00446084	0.00588751	0.00399913	0.00501407	0.00397178	0.00409448	0.00367871	0.0058257	0.00432336	0.00274989	0.00604603	0.00417815	0.00565452	0.0100979	0.00225912	0.0039124	0.00415095	0.00540221	0.00662513	0.00758829	0.0108008	0.0115439
Sulf d18:0/22:0	0.00219358	0.00114398	0.00119632	0.000690224	0.00149709	0.00220243	0.000633265	0.000660624	0.00130894	0.00150637	0.0023227	0.0014053	0.000511335	0.000909543	0.00178648	0.001361	0.00166953	0.000649663	0.000729401	0.00170632	0.00194028	0.000971873	0.000999984	0.00078637	0.000676216	0.00145028	0.00159402	0.00175697	0.00147148	0.00131797	0.00109257	0.00151507	0.000645133	0.00160579	0.00101969	0.000794927	0.000863688	0.00235026	0.000976746	0.000996574	0.00417103	0.00136706	0.00146026	0.00184478	0.00140574	0.00387252	0.00208887	0.00281117	0.00277339
Sulf d18:0/24:0	0.000700456	0.000307863	0.000273676	0.00087948	0.000803207	0.00130536	0.000552295	0.000324296	0.000356853	0.00099058	0.0012122	0.000767375	0.000516764	0.000393644	0.00148553	0.00125131	0.00168496	0.000450636	0.000167524	0.00111339	0.000597014	0.00145614	0.000948235	0.000697542	0.000596058	0.000489411	0.000847388	0.000546743	0.00127785	0.000764726	0.00113631	0.00124738	0.000994229	0.000452211	0.000616969	0.000297534	0.000876679	0.00176341	0.00152365	0.000297161	0.0027934	0.000564117	0.00132759	0.000887867	0.00133721	0.00068079	0.00186096	0.00118802	0.0025423
Sulf d18:0/24:1	0.00550999	0.00323944	0.00359841	0.00230158	0.00401868	0.00845526	0.00286197	0.00154041	0.00419021	0.0112826	0.00424126	0.00586056	0.00203946	0.00297727	0.00473678	0.00566764	0.0090772	0.00295121	0.00247983	0.00623803	0.00623865	0.00428071	0.00255988	0.00314543	0.00372678	0.00760203	0.00473849	0.00482317	0.00509831	0.00345312	0.00539137	0.0036913	0.00337106	0.00841234	0.00414414	0.00748081	0.00428259	0.00628917	0.00837396	0.00337565	0.00775978	0.00253199	0.00533481	0.00481895	0.00635876	0.00754393	0.00546898	0.00820508	0.00588897
Sulf d18:1/16:0	0.304532	0.126385	0.230061	0.187192	0.236627	0.304159	0.185805	0.129095	0.180986	0.416228	0.189455	0.204555	0.165391	0.225787	0.24942	0.277687	0.235164	0.169432	0.167383	0.261094	0.351135	0.231642	0.189869	0.154983	0.254585	0.25063	0.188759	0.283513	0.291423	0.22222	0.190645	0.171603	0.203963	0.251289	0.251417	0.202843	0.189518	0.229117	0.259778	0.241694	0.307981	0.142154	0.28799	0.183968	0.328969	0.264845	0.36926	0.290702	0.409366
Sulf d18:1/16:1	0.0180451	0.0114495	0.0154166	0.0147251	0.0212518	0.0283744	0.0171396	0.0140308	0.017114	0.0291607	0.0205326	0.0233138	0.018608	0.0129407	0.0239072	0.0224686	0.0210325	0.0148229	0.0153296	0.0239861	0.0258568	0.0177637	0.0196145	0.0125084	0.0194446	0.012003	0.0134081	0.0244387	0.0218734	0.0172585	0.0143223	0.0159847	0.0168402	0.0131152	0.0162354	0.0189794	0.017225	0.0130489	0.0251377	0.0223213	0.0251372	0.0116798	0.0265696	0.0173637	0.0210252	0.0218236	0.0170692	0.0202531	0.0228117
Sulf d18:1/18:0	0.0148179	0.00659817	0.0103047	0.00999717	0.0158721	0.0166339	0.00834911	0.00474172	0.00748049	0.0239995	0.00929727	0.0164529	0.0123152	0.00862318	0.0128886	0.0118946	0.0146144	0.00887981	0.00752528	0.0160919	0.0234581	0.0143832	0.0129745	0.00745249	0.0112002	0.0172377	0.0125388	0.0106845	0.0140431	0.0127478	0.00827032	0.00978145	0.0109648	0.012725	0.0159667	0.0101485	0.0098584	0.0153234	0.0160893	0.0100365	0.0223967	0.00680441	0.0163983	0.0127954	0.0174987	0.0200328	0.0183577	0.0133129	0.0254298
Sulf d18:1/18:1	0.00651803	0.00271787	0.00391305	0.00525554	0.00521723	0.00847809	0.00448059	0.00218881	0.00410005	0.00788515	0.00397954	0.00714574	0.00542174	0.00416105	0.00555494	0.0047863	0.00793688	0.00418612	0.00415962	0.00603071	0.00845437	0.0059577	0.00600021	0.0047633	0.00574576	0.00737463	0.0071384	0.00516543	0.0063996	0.00458334	0.004353	0.00471368	0.0039841	0.00575298	0.00794762	0.00740475	0.00534435	0.00426858	0.00850645	0.00455517	0.00901254	0.00325987	0.00896716	0.00628102	0.00674372	0.00737685	0.00625782	0.00774594	0.00798059
Sulf d18:1/20:0	0.0121206	0.00649146	0.00735098	0.00931425	0.00923365	0.019132	0.00630482	0.00427162	0.00718771	0.0189586	0.00940444	0.0108622	0.0116914	0.0081154	0.0140941	0.0106135	0.0134267	0.00786963	0.00648626	0.0126446	0.0184182	0.0107344	0.0105445	0.00684907	0.0110988	0.0117201	0.0116315	0.00982741	0.0151633	0.0108783	0.00748645	0.00780459	0.00593691	0.0086375	0.01073	0.00914049	0.00769479	0.0117439	0.00972704	0.00719807	0.0190554	0.00741617	0.0207129	0.0158689	0.0166085	0.0187724	0.0150008	0.0166263	0.0164232
Sulf d18:1/20:1	0.0049005	0.00310618	0.00290254	0.00525097	0.00625653	0.00745485	0.00295782	0.00198642	0.00364848	0.0120016	0.0041607	0.00630196	0.00667771	0.00358657	0.00726513	0.00369904	0.00695518	0.00353151	0.00259232	0.00555896	0.00811792	0.00452952	0.00557351	0.00209688	0.00447046	0.00720566	0.00591854	0.00368765	0.00497102	0.00591339	0.00390355	0.00645176	0.00398388	0.00406716	0.00524714	0.00847864	0.00516066	0.00754808	0.00627079	0.00527148	0.00934074	0.00460225	0.00706873	0.00556738	0.00734961	0.0113072	0.00594119	0.0123692	0.0101969
Sulf d18:1/22:0	0.0771419	0.0358946	0.04492	0.0403664	0.0575245	0.0794696	0.0400765	0.0307566	0.0414152	0.0841729	0.0546163	0.0574457	0.0390854	0.0389384	0.0767254	0.0678435	0.0775485	0.0386746	0.0338843	0.0788519	0.087214	0.0484851	0.0513668	0.0329626	0.0594171	0.0606743	0.0597803	0.0579565	0.0629306	0.0592424	0.0433276	0.0605019	0.0356024	0.0478436	0.0634637	0.0525609	0.0487164	0.0503442	0.0581519	0.0478234	0.101193	0.0335909	0.0609564	0.0728355	0.0722459	0.0889313	0.0863772	0.0790571	0.0951372
Sulf d18:1/22:1	0.0197161	0.00918687	0.0116518	0.0122732	0.0201786	0.0291609	0.0130998	0.00912387	0.0142737	0.0301322	0.0164502	0.0205416	0.0163887	0.013585	0.0208412	0.0152657	0.0256821	0.0126586	0.0111786	0.0256003	0.0268084	0.0168714	0.0193598	0.00824223	0.0158563	0.0181861	0.0176745	0.0142124	0.0167933	0.0193896	0.0123092	0.0143662	0.011595	0.0132141	0.0158506	0.0235096	0.0127539	0.0164876	0.0195371	0.0116112	0.0235838	0.0114941	0.0275548	0.0157236	0.0177034	0.0256853	0.0150837	0.025776	0.0236104
Sulf d18:1/24:0	0.0608401	0.0284315	0.031263	0.0388901	0.0518789	0.0689956	0.034722	0.021317	0.0338149	0.0824806	0.0434627	0.0492558	0.0291704	0.0399689	0.0439327	0.0502355	0.0642115	0.0321713	0.0324556	0.0575184	0.06308	0.0501623	0.039047	0.0293023	0.0383056	0.0612956	0.0521161	0.0372272	0.0467735	0.0496914	0.0386568	0.0409084	0.0379033	0.0633445	0.0408788	0.0471982	0.0345568	0.0468604	0.0513865	0.0370315	0.0666181	0.0283615	0.0521583	0.0461315	0.0524409	0.0624795	0.0614528	0.0623183	0.068931
Sulf d18:1/24:1	0.0463131	0.0297472	0.0326937	0.0389224	0.0518603	0.0691107	0.0337574	0.0178989	0.0303684	0.0922096	0.0403138	0.0631588	0.038612	0.0335917	0.041945	0.0402056	0.0848928	0.0340341	0.0298864	0.0592891	0.0727743	0.058594	0.0486989	0.0309551	0.039372	0.0564042	0.04846	0.043967	0.0397969	0.0598458	0.0380227	0.0359335	0.0452198	0.0607767	0.0367492	0.0461608	0.0353532	0.0390963	0.0631596	0.0318459	0.0505739	0.0291424	0.0602448	0.0406406	0.0490992	0.0608995	0.0606189	0.0771034	0.0580286
Sulf d18:1/26:0	0.00200876	0.00111517	0.00150533	0.00241678	0.00249767	0.00339712	0.00186659	0.000770562	0.0013107	0.00233723	0.00290007	0.00243009	0.00179017	0.00147387	0.00201612	0.00199093	0.00458916	0.00230336	0.00180028	0.00316216	0.00310826	0.00232924	0.00177948	0.00189789	0.00146369	0.00187152	0.0025146	0.0016379	0.00219527	0.00238543	0.00222761	0.00212052	0.00562216	0.00449943	0.00167445	0.0047509	0.00353712	0.00391162	0.00446395	0.00203107	0.00370257	0.00291265	0.00531745	0.00354242	0.00393562	0.00639464	0.00390632	0.00510567	0.00533338
Sulf d18:1/26:1	0.00205806	0.000911754	0.00130901	0.00141591	0.00236443	0.00283411	0.00143222	0.00066641	0.00099219	0.00301691	0.0012711	0.0029578	0.00166968	0.00146494	0.00182233	0.00308272	0.00386491	0.000851791	0.00109816	0.00351755	0.00254819	0.00225084	0.00212671	0.00169856	0.00143091	0.00297221	0.0027101	0.00165361	0.00140567	0.00327813	0.00147308	0.00178101	0.00260878	0.00377021	0.00173936	0.00295306	0.0016238	0.00335496	0.0037247	0.0019813	0.00228124	0.00128919	0.00388425	0.00229902	0.00301458	0.00197632	0.00308799	0.00336598	0.00351652
GlcCer d18:1/16:0	0.126549	0.0873494	0.0823738	0.061484	0.0707736	0.0880132	0.0826517	0.0562904	0.054498	0.058666	0.0559879	0.104058	0.0933227	0.0871023	0.0781125	0.0875514	0.051951	0.0936795	0.127658	0.0490414	0.0807922	0.0731578	0.0893469	0.0391405	0.0461648	0.0671347	0.110874	0.079407	0.0469464	0.0888632	0.0496714	0.0497518	0.0853228	0.0663284	0.0505787	0.0507713	0.0521195	0.0566066	0.0604555	0.0487672	0.0479169	0.0722412	0.0539711	0.0629517	0.0385645	0.0484581	0.0579744	0.0672591	0.0715876
GlcCer d18:1/16:1	0.000537304	0.000320356	0.000396038	0.000218921	0.000338004	0.000313807	0.000400028	0.000244379	0.000244812	0.00021918	0.000219932	0.000364394	0.000508005	0.000375857	0.000357331	0.000325821	0.000195128	0.000401911	0.000602655	0.000250025	0.000437384	0.000396892	0.000322637	0.000169257	0.000265062	0.000266769	0.000543281	0.000335375	0.00025093	0.000350634	0.00020548	0.000105751	0.000343657	0.000311715	0.000201797	0.000308722	0.000187976	0.000233144	0.000286852	0.000295751	0.000184828	0.000275807	0.000232387	0.000339112	0.00014463	0.000232883	0.000259086	0.000316848	0.000273048
GlcCer d18:1/18:0	0.0140893	0.0088278	0.00985955	0.00528836	0.0102696	0.00926788	0.0101778	0.00725447	0.00625026	0.00906021	0.00380742	0.0118093	0.0104952	0.0131915	0.00888926	0.00800487	0.00546574	0.00738794	0.015008	0.0058136	0.00931334	0.00927716	0.00753501	0.00655116	0.0063421	0.00871052	0.00912456	0.00675397	0.00616366	0.0120919	0.00445525	0.00627189	0.0110156	0.00786001	0.00750991	0.00541164	0.0074237	0.00730089	0.0076887	0.00685298	0.00471184	0.0063344	0.00577392	0.00705919	0.0049679	0.00660681	0.00478113	0.00688575	0.00853186
GlcCer d18:1/18:1	0.00117351	0.00102368	0.000936043	0.000558588	0.000899808	0.00108902	0.00124775	0.000655304	0.000644133	0.000818891	0.00041354	0.00123848	0.00140409	0.00136078	0.000880155	0.000975831	0.00049932	0.00107756	0.00172772	0.000612082	0.000984958	0.00085677	0.000875101	0.000428496	0.000617324	0.000494569	0.00113728	0.000655059	0.000472033	0.00103906	0.000369242	0.000293027	0.00127513	0.000664406	0.000689153	0.00114573	0.00065076	0.000809866	0.000533832	0.000596309	0.000373001	0.000684168	0.000583549	0.000924854	0.000532295	0.000658223	0.000491102	0.000740207	0.000688833
GlcCer d18:1/20:0	0.0150999	0.0106565	0.00957708	0.00631426	0.0107098	0.00985145	0.0135075	0.00637124	0.0057066	0.00940286	0.00664722	0.00927685	0.0104035	0.0159391	0.00920227	0.0102861	0.00539147	0.00720618	0.0159076	0.00546346	0.00999914	0.00742195	0.0100283	0.00547683	0.00520931	0.00665702	0.0108984	0.00671021	0.00469766	0.0101744	0.00380126	0.00647053	0.00888164	0.00490512	0.00547359	0.00588105	0.00724834	0.00658487	0.00754661	0.00688564	0.0055897	0.00682758	0.00684174	0.00720022	0.00408278	0.00465706	0.00428778	0.00624862	0.00663002
GlcCer d18:1/20:1	0.000372005	0.00035134	0.00038639	0.000287051	0.000277095	0.000384742	0.000544057	0.000234067	0.000170292	0.00033717	9.48489e-05	0.000489723	0.000755022	0.000614822	0.000311662	0.000426303	0.000279053	0.000384847	0.00081686	0.00027091	0.000318402	0.000242901	0.000326428	0.00016727	0.000298542	0.000182702	0.000462218	0.000328718	0.000218639	0.000556272	0.00012441	0.000159294	0.000399447	0.000239631	0.000266737	0.000521227	0.000304099	0.000293565	0.000283461	0.000156366	0.000190477	0.000309264	0.000269611	0.000309007	0.000176472	0.000273605	0.00023139	0.000260331	0.000283957
GlcCer d18:1/22:0	0.202485	0.137134	0.107244	0.0594401	0.106016	0.121424	0.116119	0.0731626	0.0693759	0.0820292	0.0806765	0.107545	0.0920779	0.120569	0.0773263	0.102445	0.0717532	0.0782869	0.143729	0.0564119	0.0845839	0.0881201	0.111572	0.0393221	0.053851	0.0724497	0.137029	0.0849894	0.0582346	0.0978302	0.0443925	0.0752541	0.091263	0.0661165	0.051696	0.0519614	0.064633	0.0677292	0.0595526	0.0583663	0.0563512	0.0675083	0.0620551	0.0827196	0.0431082	0.0507008	0.0535073	0.0585283	0.0638049
GlcCer d18:1/22:1	0.00523548	0.00382337	0.00434395	0.0030822	0.00320648	0.00333349	0.00512902	0.00223868	0.00213309	0.00412368	0.00179511	0.00434491	0.00534525	0.00588343	0.00348667	0.00373651	0.00238866	0.00396186	0.00732741	0.00287808	0.00381591	0.00367514	0.00362919	0.0016389	0.00274363	0.00303497	0.00472334	0.00331936	0.00223627	0.00448964	0.00163329	0.00145133	0.00435135	0.00275969	0.00314987	0.00382904	0.00281133	0.00328854	0.00341955	0.00260113	0.00145139	0.00384806	0.00254341	0.00274723	0.00200707	0.00217122	0.00224181	0.00239622	0.00232156
GlcCer d18:1/24:0	0.251564	0.169449	0.119044	0.084334	0.129821	0.129722	0.144111	0.0871259	0.0821684	0.101662	0.101906	0.141428	0.103468	0.176332	0.101821	0.143725	0.104129	0.101832	0.183647	0.0721506	0.110556	0.109668	0.129205	0.055592	0.0718477	0.106427	0.152042	0.114278	0.0706937	0.123371	0.0819062	0.0907976	0.114315	0.0933717	0.068369	0.0764296	0.0757166	0.0832892	0.0951349	0.0667243	0.064166	0.108129	0.0774099	0.096715	0.0616738	0.0654887	0.07986	0.0716182	0.0895242
GlcCer d18:1/24:1	0.12973	0.077764	0.0748513	0.0633358	0.0660895	0.0602591	0.0642411	0.050467	0.0450115	0.0919141	0.0424995	0.0723016	0.0883499	0.110954	0.0641726	0.0711845	0.0446052	0.0764999	0.140549	0.0459759	0.0812354	0.0707268	0.070354	0.0393226	0.0564863	0.0758171	0.100048	0.0749446	0.0467121	0.103971	0.0467587	0.0381792	0.10056	0.0788074	0.0541686	0.0506474	0.0553161	0.0598057	0.0835506	0.0536378	0.0283372	0.0913435	0.0602731	0.0487118	0.0357589	0.0452466	0.0543385	0.06742	0.0508697
GlcCer d18:1/26:0	0.00180936	0.00124124	0.000903508	0.000721882	0.000903868	0.000978609	0.000945807	0.000552634	0.000673014	0.000582647	0.000921133	0.00117521	0.000839046	0.00154867	0.000774801	0.00140029	0.00100009	0.000660354	0.00151097	0.000729522	0.000884556	0.000993823	0.000938007	0.000558074	0.000619975	0.00088789	0.00111156	0.000882992	0.00068514	0.000940476	0.000929744	0.000627754	0.00104276	0.000827329	0.000493324	0.000837885	0.000828255	0.000578107	0.000855591	0.00060303	0.000585163	0.00101573	0.000614791	0.000927766	0.000558585	0.00054431	0.000626146	0.000884884	0.000760704
GlcCer d18:1/26:1	0.00135827	0.000862601	0.000739426	0.000557744	0.000667115	0.000511922	0.000883243	0.000441939	0.000364834	0.000717907	0.000314674	0.000772484	0.000617078	0.00154066	0.000577624	0.000999345	0.000488083	0.000571801	0.00139381	0.000361379	0.000863811	0.000627129	0.000550074	0.000509659	0.000497749	0.000693561	0.000802038	0.000599492	0.000440317	0.000844143	0.0007775	0.000338685	0.00100473	0.000746593	0.000544146	0.000462314	0.000492422	0.000419042	0.000903164	0.000382571	0.000224325	0.000906616	0.000420827	0.000506738	0.000375832	0.00047426	0.000576148	0.000636503	0.000367056
LacCer d18:0/16:0	0.00274184	0.00142588	0.00111258	0.000741746	0.000975023	0.00222034	0.00150568	0.00132424	0.00139295	0.00122068	0.00144571	0.00254629	0.00171069	0.00143249	0.00116346	0.00138876	0.00123462	0.00125758	0.00157716	0.00090807	0.00149837	0.000811494	0.00104699	0.000937672	0.000811653	0.00113664	0.00199774	0.00117188	0.000687235	0.000948241	0.00104932	0.00129962	0.00151232	0.00155591	0.000889822	0.00110277	0.000942961	0.000615747	0.00102825	0.000864082	0.00102695	0.000831725	0.00204219	0.00301649	0.000850497	0.00124973	0.00264585	0.0019878	0.00153315
LacCer d18:0/22:0	9.80719e-05	0.000214458	0.000124033	9.40692e-05	0.000162934	0.000110861	0.000177701	4.65514e-05	0.00019849	0.000225714	0.000105644	0.000129831	0.000364635	0.000223185	9.93701e-05	0.000218119	7.95344e-05	0.000102169	0.000306727	0.000111125	7.60839e-05	7.85997e-05	0.000226417	0.000162678	0.000120454	9.36811e-05	0.00021371	0.00013665	5.7749e-05	3.68709e-05	7.92785e-06	5.66938e-05	5.66117e-05	8.16212e-05	0.000140731	3.84602e-05	6.6478e-05	5.95583e-05	5.86372e-05	7.48199e-05	0.000157629	0.00012075	9.3654e-05	0.000262218	3.67634e-05	5.11321e-05	0.000167191	4.32976e-05	6.48275e-07
LacCer d18:0/24:0	5.23033e-05	8.54072e-05	4.83868e-05	2.95911e-05	1.59064e-05	6.712e-05	4.18766e-05	9.52452e-05	3.98859e-05	8.36494e-05	6.54571e-05	2.50354e-05	9.72515e-05	0.000204411	6.36538e-05	0.000130513	8.42917e-05	5.61165e-05	4.93339e-05	3.73071e-05	0.000169642	0.000191994	3.62388e-05	9.21306e-05	3.5966e-05	3.08036e-06	9.06915e-06	0.000169631	3.17201e-05	0.000151434	3.85562e-05	1.70295e-05	8.92437e-05	4.30044e-05	9.758e-06	6.76977e-05	2.10103e-05	4.8889e-05	5.19077e-05	7.07405e-05	6.8645e-05	0	2.90173e-05	7.19732e-07	0.000126679	2.08804e-05	5.27492e-05	4.47715e-05	5.07702e-05
LacCer d18:0/24:1	0.000515183	0.000178445	0.000175562	0.000116817	0.00014567	0.000170196	0.00024141	6.70817e-05	0.000231987	0.000205961	0.000114881	0.000284017	0.000341325	0.000232419	0.000132034	0.000140933	0.000253209	0.000140079	0.000149379	0.000207279	0.000217423	0.000130701	0.000131969	0.000101928	0.000126664	0.000165802	0.000280062	0.000176751	3.70571e-05	0.000203155	1.8905e-05	0.000311032	0.000299594	0.000183849	7.4493e-05	3.52465e-05	2.92746e-05	0.000114432	0.000112869	0.000164634	3.13082e-05	0.000110432	8.42015e-05	0.000347136	2.22777e-05	5.60478e-05	0.000303584	0.000307355	0.000227357
LacCer d18:1/16:0	0.664061	0.417335	0.410994	0.403179	0.372047	0.483397	0.428761	0.308298	0.405584	0.399321	0.387036	0.461593	0.589653	0.428282	0.308094	0.42296	0.299663	0.330048	0.449678	0.306994	0.384364	0.261547	0.334381	0.280383	0.242434	0.377792	0.478112	0.422331	0.232136	0.360161	0.195342	0.311174	0.42523	0.351233	0.209732	0.288336	0.254324	0.271588	0.30287	0.218979	0.307424	0.278948	0.444246	0.531846	0.223183	0.406532	0.476224	0.440858	0.359888
LacCer d18:1/16:1	0.00641067	0.00248792	0.00354065	0.00321422	0.00239838	0.00377191	0.00298608	0.00284915	0.00433876	0.00379426	0.00268073	0.00510106	0.00752562	0.00335028	0.00283846	0.00241383	0.0031027	0.00333972	0.00632958	0.00269156	0.00355202	0.00238877	0.00310629	0.00260636	0.00255961	0.00265726	0.00521241	0.00288581	0.00176663	0.00268003	0.00133823	0.00168919	0.00325432	0.00284842	0.0018963	0.00293397	0.0027627	0.00212125	0.00256313	0.00209702	0.00265985	0.00233416	0.00317526	0.00495732	0.00198306	0.00486284	0.00405719	0.00349115	0.0033509
LacCer d18:1/18:0	0.0150124	0.0104138	0.0138545	0.0168214	0.0146492	0.0198723	0.0127443	0.0100853	0.014691	0.015272	0.00941231	0.0205788	0.0307007	0.0166415	0.0151009	0.0146034	0.0069759	0.0131328	0.0216382	0.00903112	0.0192807	0.0121337	0.013614	0.00847957	0.00690827	0.0134046	0.021168	0.0100452	0.00765871	0.0092349	0.00672959	0.00934086	0.00932186	0.0124664	0.00689835	0.0151702	0.0113479	0.00801878	0.0111965	0.00620849	0.0102517	0.00860175	0.0161128	0.0180431	0.00879187	0.0115941	0.0136293	0.0130169	0.0119961
LacCer d18:1/18:1	0.00794389	0.00509014	0.00514977	0.00565768	0.00639979	0.00793166	0.00769736	0.00448148	0.00760549	0.00769492	0.00574766	0.00833583	0.01274	0.00770437	0.00431284	0.00586904	0.00439603	0.00508084	0.00817174	0.00292048	0.00720447	0.00378124	0.00440583	0.00511209	0.00395104	0.00467889	0.00819322	0.00578126	0.00369017	0.00468771	0.00170815	0.00284227	0.00555047	0.00554163	0.00265644	0.00721233	0.00475061	0.00348141	0.00366737	0.0034102	0.00407914	0.00286859	0.00607458	0.00848153	0.0029029	0.00631339	0.00661783	0.00907048	0.0049284
LacCer d18:1/20:0	0.00991946	0.00598737	0.00847083	0.00971378	0.00917068	0.0138899	0.0077202	0.0048118	0.00703817	0.00961166	0.00625317	0.0114216	0.0155973	0.0116419	0.00844866	0.00846774	0.00581453	0.00671993	0.0124781	0.00554727	0.00909383	0.00652617	0.00888024	0.00493394	0.00496101	0.00687739	0.00982012	0.00608286	0.00493262	0.00658481	0.00332129	0.00634819	0.00679942	0.00653196	0.0037367	0.0114372	0.00733814	0.00566829	0.00620936	0.00427713	0.00460124	0.00583998	0.00890238	0.0117424	0.00409546	0.00555241	0.00906695	0.00813729	0.00463485
LacCer d18:1/20:1	0.00137302	0.00103006	0.000776444	0.00100719	0.000766507	0.00170264	0.00165826	0.000786469	0.00128864	0.00172893	0.000660022	0.00212018	0.00374022	0.00169964	0.000760965	0.0018576	0.00100072	0.00138841	0.00200722	0.00087405	0.00153958	0.0012597	0.000796014	0.00104364	0.000915501	0.000854841	0.00214876	0.001143	0.000987478	0.00117455	0.000316383	0.000581504	0.00134319	0.00138217	0.00100563	0.00190133	0.0014405	0.000804658	0.000796984	0.000630812	0.000436921	0.000629395	0.00147254	0.00181904	0.000469342	0.00118214	0.00161214	0.00162677	0.000995514
LacCer d18:1/22:0	0.055693	0.0309512	0.0438514	0.0364299	0.0365972	0.0793921	0.038216	0.0279596	0.0352077	0.0359704	0.0345508	0.0490174	0.0643049	0.0478888	0.0373513	0.0477505	0.0326851	0.0301436	0.0527169	0.0261314	0.0473098	0.0329421	0.0434441	0.0207426	0.0211364	0.0371315	0.0551605	0.0335734	0.0308014	0.0387955	0.0134675	0.0359263	0.0356394	0.0359124	0.0144074	0.0413716	0.0282479	0.0297407	0.032831	0.0147896	0.0250078	0.0261239	0.0343642	0.0623851	0.0205371	0.0268751	0.0437563	0.0388916	0.0254666
LacCer d18:1/22:1	0.00824399	0.00598527	0.00557009	0.00724032	0.00617419	0.00895303	0.00795095	0.00535303	0.00871303	0.00909488	0.00533629	0.00819773	0.0173763	0.00922066	0.00484641	0.00903292	0.00508232	0.00738046	0.00927836	0.00492004	0.00677618	0.00563485	0.00594874	0.00442674	0.0043629	0.00592007	0.00837942	0.00777443	0.00468566	0.00648515	0.00242824	0.00373846	0.00870525	0.00775941	0.00368742	0.00799367	0.00606998	0.0050436	0.0066509	0.00293371	0.0029785	0.00396026	0.00776209	0.010897	0.00361302	0.0062037	0.0105718	0.00915053	0.00580531
LacCer d18:1/24:0	0.06138	0.0357175	0.0451596	0.0465386	0.0403086	0.0683147	0.0330926	0.0313202	0.0472139	0.0379566	0.0351483	0.0519571	0.0685486	0.0558816	0.0335606	0.0514357	0.0437669	0.0354065	0.0520481	0.02339	0.042286	0.034822	0.0472972	0.0280007	0.0256431	0.0410597	0.052073	0.0408578	0.0303851	0.043774	0.0201963	0.0436857	0.0409217	0.0428339	0.0206174	0.0362912	0.0285551	0.0277509	0.0315784	0.0155171	0.0273272	0.032225	0.0343217	0.0638208	0.020808	0.0338758	0.0530266	0.0440068	0.0300159
LacCer d18:1/24:1	0.140857	0.0917747	0.0905284	0.0898455	0.0986186	0.127266	0.102102	0.079372	0.124218	0.112972	0.103825	0.117914	0.200942	0.14602	0.0755976	0.111807	0.0756129	0.101383	0.129844	0.0619388	0.110683	0.0792974	0.0812317	0.0714628	0.0740388	0.10108	0.149451	0.11394	0.0760078	0.120624	0.0372339	0.0927161	0.129487	0.124781	0.0558285	0.0811603	0.0705667	0.0709313	0.0822551	0.0508082	0.0566796	0.0692068	0.111528	0.153515	0.0440793	0.0876854	0.176931	0.140813	0.100381
LacCer d18:1/26:0	0.000771609	0.000484994	0.00114595	0.00120949	0.000772445	0.00099625	0.000498172	0.000522293	0.000492287	0.000510123	0.000862268	0.00114141	0.00105146	0.000783938	0.000665255	0.000861468	0.000719912	0.000694515	0.00101445	0.000672983	0.000850424	0.000653711	0.000844416	0.000667732	0.000552268	0.00103455	0.000922485	0.00105317	0.000393966	0.0011598	0.000619871	0.000539991	0.000382089	0.00099071	0.000459536	0.00040359	0.000395549	0.000435008	0.000458792	0.000328276	0.000569202	0.000504992	0.000480834	0.000999946	0.000525445	0.000556861	0.00132325	0.00058216	0.000709445
LacCer d18:1/26:1	0.00159167	0.00166476	0.00108269	0.00175835	0.00176562	0.00144247	0.00192076	0.00139167	0.00167031	0.00207303	0.00112062	0.00218233	0.00314781	0.00235345	0.00137635	0.00180123	0.00150561	0.00149172	0.00241782	0.00085552	0.00139185	0.0009701	0.00190615	0.00148526	0.00127285	0.00176046	0.00233942	0.00143531	0.000854085	0.00173661	0.000998983	0.00111779	0.00223269	0.00221906	0.00111617	0.00085803	0.000998377	0.00107865	0.00117439	0.000818088	0.000647911	0.00103186	0.00171002	0.00177197	0.000720009	0.00132109	0.0025256	0.00193386	0.00119878
GM3 d18:0/16:0	0.00107069	0.000938787	0.00116695	0.00105964	0.00090954	0.00127762	0.000889347	0.000749537	0.000424502	0.00053573	0.000410652	0.000695411	0.00113684	0.00149183	0.000974913	0.00189551	0.00112315	0.00126741	0.000764918	0.000678684	0.00100845	0.00134972	0.000648026	0.000755142	0.000930047	0.000846171	0.00100164	0.00181948	0.00174261	0.00111586	0.00176384	0.000194469	0.000888659	0.00113858	0.000743321	0.00108368	0.000954686	0.00139756	0.00102064	0.000403916	0.000931582	0.00153544	0.0012129	0.00150128	0.000714865	0.000420759	0.000730448	0.00105759	0.000548351
GM3 d18:0/18:0	0.000326507	0.000359514	0.000784106	8.67551e-05	0.000571057	0.00075367	0.000283968	0.000217502	0.000178598	0.000483478	4.97343e-05	0.000800245	0.00024236	0.000349354	0.000587627	0.000844079	0.000188107	0.000435222	0.000459087	0.000310493	0.000418714	0.00041892	0.00056983	0.000265671	0.00037729	0.00027526	0.00033333	0.000366289	0.000593839	0.000460132	0.000425134	0.000177386	0.000284888	0	0.000231326	0.000106344	0.000487525	0.000508894	0.000263552	0.000531047	0.000234334	0.000829949	0.000339029	0.000581582	6.78947e-05	0.000656278	0.000531726	0.000311852	0.000401597
GM3 d18:0/20:0	0.000380953	0.000670604	0.000254568	0.000324445	0.000384842	0.000780098	0.000370115	0.000147721	0.000229091	0.00047767	0.000350102	0.000118026	0.000199927	0.00117889	0.000770837	0.000583193	0.000430983	0.000447808	0.000506386	0.000689097	0.000695674	0.000172235	0.0004391	0.000380364	0.000404928	0.00121552	0.000430383	0.000605191	0.000600691	0.000145837	0.000136963	0.000412412	4.43816e-05	0.000215909	0.000299509	9.2992e-05	6.28614e-05	0.000689753	9.38428e-05	0.000519661	0	0.00132569	0.00028622	0.000161834	0.000107286	0.000378	0.000558573	0	1.18989e-05
GM3 d18:0/20:1	4.35303e-05	0.000242346	0.000469742	8.92126e-05	3.33476e-05	0.000292831	0.000154011	2.74937e-05	2.67512e-05	0.000102764	8.65737e-05	0.000864215	0.000381643	0.00024829	0.00033257	0.000169377	0.000176717	0.00041134	0	0.000345151	8.67628e-05	7.55211e-05	4.38901e-05	0.000225026	0.000398229	0.000116034	1.64823e-06	0.000162047	0.000120496	0.000433267	0.000224742	7.9384e-06	8.67517e-05	0.000245157	7.40904e-05	7.88693e-05	9.55008e-05	0.000219941	0.000492353	4.44785e-05	1.2951e-05	0.000203457	0.000156871	8.31382e-05	0.000247576	0.000193752	0.000125994	0.000113116	0.000366159
GM3 d18:0/22:0	0.000399213	0.00186419	0.000357042	0.000417986	0.000340453	0.00175756	0.000400314	0.000380276	0.000442464	0.000392607	0.000506367	0.000773013	0.000666287	0.000352974	0.00161344	0.000872993	0.000370925	0.000607653	0.000542496	0.000747097	0.000497155	0.000244702	0.000292713	0.000473076	0.000540416	0.000748365	0.00037912	0.000702366	6.97977e-05	0.000712403	0.000295125	0.000232335	0.00024845	0.000778962	0.000528233	0.00051955	0.000809477	0.000425995	0.000713237	0.000106696	9.99722e-05	0.000976718	0	0.000602583	0.000405719	0.000137651	0.000158158	0.000858777	0.000214758
GM3 d18:0/22:1	0.000496312	0.000808429	0.000500975	0.000442243	0.000232188	0.00107306	0.000448285	0.00013922	0.00015582	0.00086416	0.000423142	0.000813528	0.000674202	0.0016313	0.000915804	0.00122776	0.000612973	0.000337984	0.00011249	0.000334563	0.000729243	0.000575806	0.000634982	0.000446468	0.000758616	0.000409695	0.000319012	0.000567788	0.000758675	0.000683539	0.000430284	0.000256572	0.000260338	0.00036994	0.00011092	0.000212031	0.000333392	0.000112679	0.000593993	0	0	0.000226962	0.000720008	0.000354038	0.000415831	5.33429e-05	0.000410966	0.000749334	0.000233933
GM3 d18:0/24:0	3.23159e-05	8.76782e-05	6.80964e-05	0.000106922	0.000238645	0.000235301	0.000335496	0.00015967	0	7.34293e-05	0.000332841	0.000155677	0.00014652	0	8.32482e-05	0.000435216	0.00019419	0.000260681	0.000186514	0.000121821	0.000431856	2.79613e-05	7.18737e-05	0.000145533	0.000441081	0.000417697	0.000334887	0.000246517	0.000425521	0.000323346	0	0.000293944	0.000333454	0.000476906	0.000617304	0.00060913	0.000202853	8.59999e-05	9.63972e-05	0.000427858	0.000725751	7.6595e-05	0	0	0.000505476	0.000417886	0.000151884	0.000161155	0
GM3 d18:0/24:1	0.00022878	0.00123893	0.000653163	0.000590741	0.000650881	0.00198584	0.000292775	0.000436731	0.000999567	0.000732439	0.000289866	0.000487299	0.000269546	0.00167855	0.000893119	0.00186882	0.000336501	0.00109249	0.000332009	0.000248687	0.0014769	0.00110538	0.000437431	0.000805534	0.00148281	0.000755314	0.000685898	0.00170891	0.000707457	0.00114689	0.00112557	0.000464674	0.000689053	0.00112298	0.00054262	0.000376202	9.33522e-05	0.0010123	0.000529003	0.00098713	0	0.0013668	0.000324635	0.000962501	0.000159359	0.000263758	0.000452731	0.000257081	0.00064624
GM3 d18:1/16:0	0.00346544	0.00480767	0.00854056	0.00569431	0.00834859	0.00862355	0.00779617	0.00495186	0.0105662	0.0152273	0.00566819	0.00646084	0.00954309	0.0188739	0.0123607	0.0202478	0.00931215	0.0120034	0.0158079	0.0101935	0.0125824	0.0202622	0.0108265	0.0052531	0.013815	0.0135356	0.0167227	0.0189638	0.0160673	0.0139962	0.0107427	0.0150941	0.0107523	0.0343098	0.0151332	0.00972465	0.020848	0.0220093	0.0330306	0.0195257	0.0188938	0.0291877	0.0207472	0.0209792	0.0132072	0.0162313	0.0140843	0.0143106	0.0176693
GM3 d18:1/16:1	3.23993e-05	0.000376009	0.000587776	0.000632375	0.00076387	0.0012846	0.00122487	0.000539187	0.00101432	0.00119054	0.000372731	0.000138354	0.000805163	0.000902413	0.00149876	0.00197078	0.000635047	0.00112535	0.00145148	0.000706442	0.00160548	0.00183113	0.00060529	0.000683147	0.000724081	0.000497865	0.00271354	0.00193753	0.0017675	0.000668152	0.00129809	0.000767607	0.00105998	0.00174596	0.000682954	0.000434949	0.00133553	0.00106961	0.0027736	0.0013273	0.00177893	0.00132722	0.00119261	0.00165799	0.000629348	0.00146191	0.00124916	0.00119168	0.00125951
GM3 d18:1/18:0	0.0220677	0.0252268	0.04853	0.0262417	0.0428788	0.0342849	0.0371059	0.0226753	0.0460507	0.0472884	0.0219889	0.0283517	0.0417225	0.0480262	0.0449744	0.0414407	0.0236002	0.02519	0.0399289	0.0210901	0.0427933	0.0486136	0.0548083	0.019974	0.0369248	0.032792	0.0419049	0.0446854	0.0335684	0.0408258	0.035688	0.0313752	0.0241309	0.0280442	0.0198924	0.0300417	0.0263044	0.0281534	0.047057	0.0249307	0.0274678	0.0314208	0.0363559	0.0331288	0.0261532	0.0323951	0.0266835	0.0301094	0.0402419
GM3 d18:1/18:1	0.00300993	0.00422648	0.00619537	0.00601969	0.00654534	0.00748194	0.00660942	0.00300862	0.00953396	0.00712186	0.00309507	0.00395935	0.00622871	0.00785225	0.00619933	0.00666455	0.00316711	0.00585095	0.00716252	0.00404563	0.00562332	0.00975986	0.00747395	0.00293932	0.00540846	0.0033602	0.00644059	0.00651919	0.00669827	0.00930147	0.00560652	0.00413159	0.00266652	0.00406739	0.0024156	0.00490833	0.00254299	0.00280563	0.0063347	0.00337722	0.00527738	0.00602347	0.00867996	0.00448303	0.00253231	0.00565323	0.00449859	0.00350132	0.00466842
GM3 d18:1/20:0	0.0251256	0.0217043	0.0353284	0.0222114	0.0313828	0.040357	0.0210209	0.0132752	0.0305866	0.0288837	0.0182722	0.0312999	0.0439787	0.0403468	0.049502	0.0318448	0.0240964	0.0214648	0.0408429	0.0261551	0.0414807	0.0459387	0.0338968	0.0209139	0.0281038	0.020706	0.0220163	0.0288821	0.0397573	0.0371383	0.0198538	0.0317092	0.0146466	0.0135275	0.0130724	0.0173941	0.0173283	0.015408	0.0238802	0.0180803	0.0162192	0.0312604	0.0391649	0.0273515	0.0162119	0.0134813	0.0143507	0.00918842	0.0154161
GM3 d18:1/20:1	0.00241176	0.00249958	0.00339271	0.00450377	0.00480542	0.00623727	0.00414431	0.00249293	0.00371043	0.00385611	0.00215848	0.00305199	0.00636382	0.00446015	0.0061998	0.00441591	0.00279565	0.00315839	0.00597337	0.00520895	0.00557001	0.0058956	0.00411536	0.00409261	0.00413117	0.0035705	0.00468746	0.00425057	0.00345189	0.00556745	0.00383085	0.00286603	0.00168002	0.00363677	0.00155689	0.00362506	0.00386825	0.00237916	0.00571001	0.00412377	0.00295358	0.00356096	0.00339832	0.0035384	0.00203416	0.00246806	0.00191374	0.00272026	0.0023565
GM3 d18:1/22:0	0.0703243	0.0566633	0.0851042	0.0457873	0.0693239	0.0999153	0.0533266	0.0396068	0.0586036	0.052272	0.0518428	0.0649534	0.0759093	0.0760558	0.0799867	0.0838108	0.0560492	0.0384652	0.0736774	0.0482217	0.0758362	0.0849268	0.0812247	0.0334012	0.0473439	0.0383761	0.0668484	0.071013	0.0541935	0.0937443	0.0352179	0.073523	0.0437101	0.043071	0.0211265	0.0350599	0.0242517	0.0393524	0.0508342	0.0330325	0.0305844	0.0567786	0.0576254	0.0613641	0.0226123	0.0293414	0.0376972	0.0351825	0.0444999
GM3 d18:1/22:1	0.0131671	0.0105007	0.0169637	0.0133559	0.0159336	0.023809	0.0179947	0.00987238	0.0210674	0.0145031	0.00917492	0.0136121	0.0202925	0.0155285	0.0201749	0.0125325	0.0162642	0.00988076	0.0185011	0.0131868	0.0164524	0.0189108	0.018931	0.0107581	0.0111771	0.00993996	0.0145572	0.018897	0.0159014	0.0138764	0.00880898	0.00918174	0.00993526	0.00982208	0.00306688	0.00914408	0.00796165	0.00693309	0.012008	0.00814131	0.00761425	0.0123633	0.014596	0.0174735	0.00562116	0.00916912	0.0081784	0.00698363	0.0118527
GM3 d18:1/24:0	0.0524855	0.0462676	0.0604687	0.0366719	0.0528453	0.0473269	0.0474321	0.0235291	0.0517228	0.0493513	0.0393038	0.0327245	0.0567648	0.0599028	0.0408877	0.0541395	0.0417941	0.0271661	0.0564275	0.0270395	0.0643858	0.0641395	0.0577402	0.022244	0.0354754	0.0321924	0.0539592	0.0501992	0.0413979	0.0697732	0.036216	0.0426166	0.0348795	0.0404354	0.0164208	0.0266638	0.020682	0.0218749	0.0325773	0.0187729	0.0263586	0.0414763	0.0416829	0.0476081	0.0146382	0.0209265	0.0415938	0.0317639	0.025565
GM3 d18:1/24:1	0.0194568	0.0257185	0.0336791	0.0224789	0.0316316	0.0364354	0.0300745	0.0173599	0.0374314	0.0407233	0.02024	0.0207053	0.036853	0.0386332	0.0251485	0.0327635	0.0241737	0.0237397	0.0368701	0.0247675	0.0403598	0.0406064	0.0386389	0.0161225	0.0319894	0.0234619	0.0310396	0.0276368	0.0228461	0.0459679	0.0236573	0.0215396	0.0214224	0.0260442	0.0118013	0.0182246	0.0136769	0.0156074	0.0296046	0.0126481	0.0103199	0.0347278	0.0338451	0.0205473	0.00981948	0.013034	0.0202072	0.0231556	0.0194532
GM3 d18:1/26:0	0.0010815	0.000717779	0.000479916	0.00102643	0.00115752	0.000807075	0.000531201	0.000523893	0.00133313	0.00139557	0.000852652	0.000695029	0.00151006	0.00143509	0.000760475	0.000928543	0.000420279	0.000333525	0.00240547	0.000769886	0.00227923	0.00201481	0.00142501	0.00119609	0.00182073	0.000915751	0.00193208	0.00196509	0.00149115	0.00258012	0.000976552	0.0020439	0.00273924	0.00111454	0.000123049	0.00116268	0.00195688	0.000634513	0.00242885	0.000886695	0.000580427	0.00144623	0.00323699	0.00214156	0.000848075	0.00223787	0.00218366	0.00212229	0.00049607
GM3 d18:1/26:1	0.000340326	0.000598686	0.00038657	0.000804288	0.00100308	0.000744529	0.000855244	0.000183355	0.000658141	0.00184545	0.000357846	0.000164889	0.000582385	0.00124238	0.000650712	0.000521899	0.000481064	0.000416363	0.000975085	0.000348058	0.0014295	0.0018309	0.000289102	0.000598304	0.000796991	0.000414511	0.0006256	0.000190224	0.000198831	0.00050384	0.000314571	0.000139401	0.000297632	0.000389002	0.000178464	0.000734863	0.0002816	0.000353158	0.00131827	0.000133606	0.000129921	0.00143059	0.000518855	0.000467039	0.000159377	0.000219657	0.000212864	0.000290479	0.000192017
GB3 d18:0/16:0	8.82911e-06	6.82561e-06	2.26281e-05	0.000221787	8.53524e-05	0.000217024	5.15496e-05	6.54534e-05	7.68685e-05	3.67401e-05	0.00014451	0.000102872	1.77633e-05	0.000108176	6.93295e-05	8.88226e-05	0.000137796	6.57276e-05	6.19516e-05	8.55378e-05	0.000181763	0.000148748	0.000115615	0.000150769	0.000149044	9.17838e-05	0.000178363	5.8212e-05	6.60726e-05	0.000146635	0.000174538	9.50307e-05	0.000162559	7.65958e-05	9.17485e-05	5.62783e-05	2.75069e-05	6.6511e-06	4.638e-05	0.000107868	1.57062e-05	0.000394254	0.000255714	0.000204044	5.47319e-05	0.000144148	0.00019316	0.000293567	9.79589e-05
GB3 d18:1/16:0	0.0214151	0.00685079	0.00846982	0.0137478	0.00376757	0.0123562	0.00655333	0.00503571	0.0149821	0.00884863	0.0113143	0.011691	0.0207786	0.0146263	0.0103296	0.0132968	0.0196463	0.0112701	0.0221267	0.010624	0.0227008	0.0199767	0.015718	0.0149308	0.0163495	0.0156252	0.0245058	0.0190648	0.0143837	0.0189418	0.0184594	0.00929464	0.0213768	0.0252607	0.0102784	0.00801089	0.00946792	0.00709913	0.00865374	0.0094339	0.00534121	0.0147824	0.00986545	0.0153574	0.00685618	0.0118617	0.0133845	0.0190439	0.0138066
GB3 d18:1/18:0	0.00379719	0.00287269	0.00342182	0.00315	0.00256203	0.00659604	0.00300147	0.0013138	0.00493156	0.00195671	0.00265685	0.003034	0.00370101	0.00216856	0.00297424	0.00253291	0.00307876	0.00103633	0.00295957	0.000268739	0.00326171	0.00178625	0.00271223	0.00142651	0.000567077	0.00156947	0.00477194	0.00128968	0.00104557	0.000860255	0.00230077	0.00175955	0.00520355	0.00406044	0.00162934	0.00179047	0.0017524	0.00153403	0.00233897	0.00313552	0.00184848	0.00231332	0.00398386	0.00593746	0.00271364	0.00308078	0.002247	0.00241445	0.00199527
GB3 d18:1/18:1	0.000325626	0.000431397	0.000527996	0.000534474	0.000356863	0.00120836	0.000303171	0.000325163	0.000790817	0.000510906	0.000269266	0.000572058	0.000782453	0.000525401	0.000536094	0.000472721	0.000793398	0.000522967	0.00126181	0.000505606	0.00106242	0.00104869	0.000574273	0.000200313	0.00052583	0.000260872	0.00132411	0.000333721	0.000593015	0.000587081	0.000594472	0.000116772	0.00122066	0.00076058	0.000448294	0.000536554	0.000288267	7.5358e-05	0.000406183	0.000293037	0.000527108	0.000402684	0.000677518	0.0015589	0.000367997	0.00069796	0.000396101	0.00066968	0.000518675
GB3 d18:1/20:0	0.000483082	0.00116726	0.000993253	0.00101895	0.000633142	0.00144032	0.000548435	0.000285026	0.000900223	0.000616851	0.000558348	0.000885871	0.00115526	0.000544251	0.000780538	0.000407208	0.000844853	0.000419336	0.00166016	0.000596546	0.000874494	0.000364517	0.000572746	0.000649108	0.000330081	0.000691527	0.00129601	0.000500243	0.000728079	0.00121216	0.000562244	0.00103042	0.00138678	0.000635497	0.000248547	0.000764289	0.000442723	0.000233075	0.00050467	0.000710275	0.000925525	0.000262449	0.0016698	0.00199335	0.000444787	0.000272457	0.000280868	0.000806648	0.000677134
GB3 d18:1/22:0	0.000610881	0.00183531	0.00212446	0.00363764	0.00146404	0.00550665	0.00145086	0.000929352	0.00382716	0.00208292	0.00514505	0.00185913	0.00322876	0.00222753	0.00239922	0.0022116	0.00395015	0.00114889	0.00472081	0.00108661	0.0038155	0.00300547	0.00201041	0.00253236	0.00230983	0.00169716	0.00486056	0.00250454	0.0020904	0.00292322	0.00338174	0.00334775	0.00500513	0.00595001	0.00163213	0.00146054	0.00178006	0.00146199	0.00166064	0.00243791	0.00135865	2.00791e-05	0.00371693	0.00505179	0.00149084	0.00211885	0.000990181	0.00402378	0.00337374
GB3 d18:1/22:1	5.3555e-05	0.000283402	0.000219628	0.000991695	0.000391831	0.000629386	0.000260475	0.00015303	0.000584023	0.000469663	0.000550013	0.000337306	0.000906379	0.000288642	0.000513808	0.000724136	0.000767096	0.000275054	0.00130324	0.000313063	0.000973164	0.00061215	0.000808976	0.000261954	0.000596086	0.000412928	0.000762572	0.000428449	0.000295253	0.000643478	0.00066062	0.000211015	0.00126709	0.0010663	0.000359724	0.000585684	0.00023652	0.000467551	0.000354622	0.000475752	0.000171663	0.000152804	0.000688399	0.000611861	0.000359102	0.000515432	0.000122272	0.000625268	0.000659704
GB3 d18:1/24:0	0.000319605	0.00069227	0.00055765	0.00129749	0.000369929	0.00139203	0.000701852	0.000382224	0.00140412	0.00154564	0.00140152	0.000544392	0.00124363	0.000766009	0.00063371	0.000461233	0.00101651	0.000677565	0.0010341	0.000367493	0.0019799	0.00110355	0.000860325	0.000964871	0.000765922	0.000872139	0.00179391	0.00118102	0.0008399	0.000916307	0.00135004	0.000912211	0.00116492	0.00160954	0.00043166	0.000623949	0.000537779	0.000272655	0.000744483	0.00055647	0.000407044	0.000745586	0.000984103	0.00187242	0.000605156	0.00117487	0.00130595	0.0010132	0.000889633
GB3 d18:1/24:1	0.000405802	0.00117618	0.00119585	0.00221333	0.00104516	0.00228998	0.0012361	0.000626121	0.0024889	0.00202554	0.00205014	0.00155301	0.00232361	0.00211696	0.00138559	0.00178698	0.00270784	0.00125367	0.00338329	0.0012139	0.00278471	0.00314718	0.00193477	0.00181788	0.00202087	0.00178125	0.00350319	0.00180964	0.00285222	0.00271588	0.00199168	0.000986408	0.00220498	0.0027867	0.000747014	0.000965954	0.00141372	0.00100083	0.00143159	0.00113305	0.000522951	0.000258464	0.00200792	0.00225678	0.000813032	0.0012788	0.00114086	0.00264183	0.00235286
[truncated: 297 more rows]
[truncated: 201 more columns]

## Sheet: Abbrevaiations
Abbreviations
Neutral Lipids
AC	Acyl Carnitine
FC	Free Cholesterol
CE	Cholesterol Ester
MG	Monoacylglycerol
DG	Diacylglycerol
TG	Triacylglycerol
Sphingolipids
Cer	Ceramide
dhCer	Dihydroceramide
SM	Sphingomyelin
[truncated: 24 more rows]
